# Supplementary material for: Genome-wide analyses of genes encoding FK506-binding proteins reveal their involvement in abiotic stress responses in apple
Source: BMC Genomics. 2018 Sep 25;19:707. doi: 10.1186/s12864-018-5097-8 (PMC6156878; doi:10.1186/s12864-018-5097-8)
Supplement: Supplementary file 2 — Table S2. Exon length analyses of FKBP12, 42, 62 and 72 in various species. (XLSX 26 kb) [file 12864_2018_5097_MOESM2_ESM.xlsx]

## Sheet: FKBP12
		Exon length (bp)
Species	Gene name in the PLAZA 3.0	E1	E2	E3	E4	E5
Arabidopsis thaliana	AT5G64350	88	34	62	53	102
Brassica rapa	BR06G22330	88	34	62	53	102
Beta vulgaris	BV9G17540	88	34	62	53	102
Cucumis melo	CM00034G02170	88	34	62	53	102
Citrus sinensis	CS00506G00030	88	34	62	53	102
Eucalyptus grandis	EG0009G22160	88	34	62	53	102
Fragaria vesca	FV2G19550	88	34	62	53	102
Glycine max	GM13G33190	88	34	62	53	102
Gossypium raimondii	GR05G22460	88	34	62	53	102
Malus domestica	MD04G000860	88	34	62	53	102
Manihot esculenta	ME09151G00800	88	34	62	53	102
Medicago truncatula	MT2G009390	88	34	62	53	102
Oryza sativa	OS02G52290	88	34	62	53	102
Physcomitrella patens	PP00021G01200	88	34	62	53	102
Prunus persica	PPE_008G07860	88	34	62	53	102
Populus trichocarpa	PT07G11310	88	34	62	53	102
Ricinus communis	RC29838G00290	88	34	62	53	102
Solanum lycopersicum	SL01G105710	88	34	62	53	102
Solanum tuberosum	ST01G042850	88	34	62	53	102
Theobroma cacao	TC0002G12630	88	34	62	53	102
Thellungiella parvula	TP2G27420	88	34	62	53	102

## Sheet: FKBP42
				Exon length (bp)
		Species	Gene name in the PLAZA 3.0	E1	E2	E3	E4	E5	E6	E7
		Arabidopsis thaliana	AT3G21640	37	177	90	185	123	153	333
		Brassica rapa	BR03G42300	40	180	90	152	123	153	336
			BR09G33640	37	177	90	185	123	153	333
		Beta vulgaris	BV2G09450	37	183	90	185	123	153	327
		Cucumis melo	CM00064G00690	37	183	90	185	123	153	336
		Carica papaya	CP00125G00170	37	183	90	185	123	153	327
		Capsella rubella	CRU_003G20730	37	183	90	185	123	153	330
		Citrus sinensis	CS00003G06570	40	183	90	185	123	153	324
		Eucalyptus grandis	EG0007G27130	40	183	90	185	123	153	327
		Glycine max	GM09G36250	40	186	90	185	123	153	336
			GM12G01080	40	186	90	185	123	153	336
		Lotus japonicus	LJ3G051150	43	192	90	185	123	153	333
		Malus domestica	MD00G376600	51	180	90	185	123	153	327
		Manihot esculenta	ME11106G00620	37	183	90	185	123	153	348
		Medicago truncatula	MT4G039430	40	189	90	185	123	153	339
		Oryza sativa	OS11G05090	70	180	90	185	123	153	327
			OS12G05090	55	180	90	185	123	153	327
		Populus trichocarpa	PT01G26440	37	183	90	185	123	153	348
			PT09G05920	28	183	90	185	123	153	348
		Ricinus communis	RC29864G00590	37	183	90	185	123	153	345
		Solanum tuberosum	ST01G025970	46	183	90	185	123	153	327
		Theobroma cacao	TC0001G40340	37	183	90	185	123	153	327
		Thellungiella parvula	TP5G10230	37	177	90	182	123	153	333
		Vitis vinifera	VV13G08100	37	183	90	185	123	153	327
		Zea mays	ZM02G24600	67	183	90	185	123	153	327

## Sheet: FKBP62
		Exon length (bp)
Species	Gene name in the PLAZA 3.0	E1	E2	E3	E4	E5	E6	E7	E8	E9	E10	E11	E12	E13
Arabidopsis lyrata	AL8G11510	205	87	261	75	81	198	93	176	123	147	128	106	33
Arabidopsis thaliana	AT3G25230	184	87	261	75	81	195	93	176	123	147	128	95	44
Brassica rapa	BR03G38300	184	87	261	75	81	195	93	176	123	147	128	97	57
Beta vulgaris	BV0G39500	184	87	261	75	81	195	87	176	123	147	128	100
Cucumis melo	CM00046G01220	181	87	261	75	81	195	93	176	123	147	128	115
Carica papaya	CP00008G01020	181	87	261	75	81	195	90	176	123	147	128	121	51
Citrus sinensis	CS01165G00010	181	87	261	75	81	195	93	176	123	147	128	125	62
Eucalyptus grandis	EG0011G17420	193	87	261	75	81	195	93	176	123	147	128	115	56
Fragaria vesca	FV2G13800	199	87	261	75	81	195	93	176	123	147	128	109	39
	FV4G17860	202	87	261	75	81	195	87	176	123	147	267
Glycine max	GM03G21690	211	87	261	75	81	195	93	176	123	147	128	121	51
	GM08G46090	157	87	261	75	81	195	93	176	123	147	128	112
	GM16G10730	187	87	261	75	81	195	93	176	123	147	128	121	51
	GM18G32830	157	87	261	75	81	195	93	176	123	147	128	112
Gossypium raimondii	GR01G10340	181	87	261	75	81	195	93	176	123	147	128	121	51
	GR06G22540	193	87	261	75	81	195	93	176	123	147	128	151
	GR07G15760	181	87	261	75	81	195	93	176	123	147	128	148
Malus domestica	MD05G016570	181	87	261	75	81	195	93	176	123	147	128	121	51
	MD10G011450	181	87	261	75	81	195	93	176	123	147	128	121	51
Manihot esculenta	ME06158G0045	184	87	261	75	81	195	93	176	123	147	128	121	15
Medicago truncatula	MT8G012340	181	87	261	75	81	195	93	176	123	147	128	121	51
Oryza sativa	OS08G41390	205	87	261	75	81	195	93	176	123	147	128	208
Prunus persica	PPE_001G16400	202	87	261	75	81	195	93	176	123	147	128	121	54
	PPE_008G21010	181	87	261	75	81	195	93	176	123	147	128	121	51
Populus trichocarpa	PT02G24830	193	87	261	75	81	195	93	176	123	147	128	211
Ricinus communis	RC28066G00010	187	87	261	75	81	195	93	176	123	147	128	121	51
	RC28401G00050	187	87	261	75	81	195	93	176	123	147	128	199
Solanum lycopersicum	SL06G083190	181	87	261	75	81	195	93	176	123	147	128	121	51
	SL09G057660	181	87	261	75	81	195	93	176	123	147	128	121
Solanum tuberosum	ST06G019200	181	87	261	75	81	195	93	176	123	147	128	106	57
	ST06G033620	181	87	261	75	81	195	93	176	123	147	128	121	51
Theobroma cacao	TC0001G20980	184	87	261	75	81	195	93	176	123	147	128	121	51
	TC0004G19610	202	87	261	75	81	195	93	176	123	147	128	110	158
Thellungiella parvula	TP2G18930	196	87	261	75	81	195	93	176	123	147	128	106	51
	TP3G22860	181	87	261	75	81	195	93	176	123	147	128	97	6
Vitis vinifera	VV00G03310	181	87	261	75	81	195	93	176	123	147	128	121	48

## Sheet: FKBP72
		Exon length (bp)
Species	Gene name in the PLAZA 3.0	E1	E2	E3	E4	E5	E6	E7	E8	E9	E10	E11	E12	E13	E14	E15	E16	E17	E18	E19	E20
Arabidopsis lyrata	AL5G24050	74	85	70	98	123	33	59	82	159	58	149	98	70	60	57	69	78	102	72	321
Arabidopsis thaliana	AT3G54010	74	85	70	98	123	33	59	82	159	58	149	98	70	60	57	69	78	102	72	312
Brassica rapa	BR04G05000	65	85	70	98	123	33	59	82	159	58	149	98	70	60	57	69	78	102	72	309
	BR07G14070	68	85	70	98	123	33	59	82	159	58	149	98	70	60	57	69	78	102	72	318
Beta vulgaris	BV4G01240	77	85	70	98	123	33	59	82	159	58	149	98	70	60	57	69	78	102	72	342
Citrullus lanatus	CL04G07500	68	85	70	98	123	33	59	82	159	58	149	98	70	60	57	69	78	102	72	279
Cucumis melo	CM00002G01410	68	85	70	98	123	33	59	82	159	58	149	98	70	60	57	69	78	102	72	276
Capsella rubella	CRU_005G19380	74	88	70	98	123	33	59	82	159	58	149	98	70	60	57	69	78	102	72	300
Citrus sinensis	CS00083G00310	65	85	70	98	123	33	59	82	159	58	149	98	70	60	57	69	78	102	72	291
Eucalyptus grandis	EG0003G05080	74	85	70	98	123	33	59	82	159	58	149	98	70	60	57	69	78	102	72	285
Fragaria vesca	FV6G11870	65	85	70	98	123	33	59	82	159	58	149	98	70	60	57	69	78	102	72	324
Glycine max	GM01G26350	71	85	70	98	123	33	59	82	159	58	149	98	70	60	57	69	78	102	72	273
	GM03G16440	71	85	70	98	123	33	59	82	159	58	149	98	70	60	57	69	78	102	72	273
Gossypium raimondii	GR06G17890	74	85	70	98	123	33	59	82	159	58	149	98	70	60	57	69	78	102	72	276
Malus domestica	MD00G060550	80	85	70	98	123	33	59	82	159	58	149	98	70	60	57	69	78	102	72	261
Medicago truncatula	MT4G055500	80	85	70	98	123	33	59	82	159	58	149	98	70	60	57	69	78	102	72	279
Oryza sativa	OS03G25140	89	85	70	98	123	33	59	82	159	58	149	98	70	60	57	69	78	102	72	288
Physcomitrella patens	PP00091G0113	59	85	70	98	123	33	59	82	159	58	149	98	70	60	57	69	78	102	72	288
Populus trichocarpa	PT16G10510	77	85	70	98	123	33	59	82	159	58	149	98	70	60	57	69	78	102	72	270
Ricinus communis	RC29872G00130	62	85	70	98	123	33	59	82	159	58	149	98	70	60	57	69	78	102	72	270
Solanum lycopersicum	SL11G011420		57	70	98	123	33	59	82	159	58	149	98	70	60	57	69	78	102	72	258
Solanum tuberosum	ST11G008010		57	70	98	123	33	59	82	159	58	149	98	70	60	57	69	78	102	72	258
Theobroma cacao	TC0005G02670	74	85	70	98	123	33	59	82	159	58	149	98	70	60	57	69	78	102	72	288
Thellungiella parvula	TP5G08380	65	85	70	98	123	33	59	82	159	58	149	98	70	60	57	69	78	102	72	309
Vitis vinifera	VV08G13650	74	85	70	98	123	33	59	82	159	58	149	98	70	60	57	69	78	102	72	264
Zea mays	ZM09G20600	86	85	70	98	123	33	59	82	159	58	149	98	70	60	57	69	78	102	72	291
