# Supplementary material for: Genome-wide analyses of genes encoding FK506-binding proteins reveal their involvement in abiotic stress responses in apple
Source: BMC Genomics. 2018 Sep 25;19:707. doi: 10.1186/s12864-018-5097-8 (PMC6156878; doi:10.1186/s12864-018-5097-8)
Supplement: Supplementary file 3 — Table S3. Promoter analyses of MdFKBPs. (XLSX 69 kb) [file 12864_2018_5097_MOESM3_ESM.xlsx]

## Sheet: MdFKBP12
Site Name	Organism	Position	Strand	Matrix score.	sequence	function
AT-rich sequence	Pisum sativum	174	+	9	TAAAATACT	element for maximal elicitor-mediated activation (2copies)
ATCT-motif	Arabidopsis thaliana	73	+	9	AATCTAATCT	part of a conserved DNA module involved in light responsiveness
Box I	Pisum sativum	709	+	7	TTTCAAA	light responsive element
Box I	Pisum sativum	1017	+	7	TTTCAAA	light responsive element
C-box	Arabidopsis thaliana	1183	-	9	CTGACGTCAG	cis-acting regulatory element involved in light responsiveness
CCAAT-box	Hordeum vulgare	400	+	6	CAACGG	MYBHv1 binding site
CGTCA-motif	Hordeum vulgare	941	+	5	CGTCA	cis-acting regulatory element involved in the MeJA-responsiveness
CGTCA-motif	Hordeum vulgare	1184	-	5	CGTCA	cis-acting regulatory element involved in the MeJA-responsiveness
CGTCA-motif	Hordeum vulgare	1037	+	5	CGTCA	cis-acting regulatory element involved in the MeJA-responsiveness
CGTCA-motif	Hordeum vulgare	1206	+	5	CGTCA	cis-acting regulatory element involved in the MeJA-responsiveness
ERE	Dianthus caryophyllus	1016	+	8	ATTTCAAA	ethylene-responsive element
G-box	Zea mays	1185	-	6	CACGTC	cis-acting regulatory element involved in light responsiveness
GARE-motif	Brassica oleracea	103	-	7	AAACAGA	gibberellin-responsive element
I-box	Zea mays	923	+	9	cGATAAGGCG	part of a light responsive element
LTR	Hordeum vulgare	194	-	6	CCGAAA	cis-acting element involved in low-temperature responsiveness
LTR	Hordeum vulgare	1004	+	6	CCGAAA	cis-acting element involved in low-temperature responsiveness
MBS	Zea mays	1286	-	6	CGGTCA	MYB Binding Site
MRE	Petroselinum crispum	498	+	7	AACCTAA	MYB binding site involved in light responsiveness
MRE	Petroselinum crispum	512	+	7	AACCTAA	MYB binding site involved in light responsiveness
O2-site	Zea mays	943	-	9	GTTGACGTGA	cis-acting regulatory element involved in zein metabolism regulation
Skn-1_motif	Oryza sativa	677	-	5	GTCAT	cis-acting regulatory element required for endosperm expression
Skn-1_motif	Oryza sativa	1285	-	5	GTCAT	cis-acting regulatory element required for endosperm expression
Skn-1_motif	Oryza sativa	1038	+	5	GTCAT	cis-acting regulatory element required for endosperm expression
TC-rich repeats	Nicotiana tabacum	776	+	9	ATTTTCTTCA	cis-acting element involved in defense and stress responsiveness
TC-rich repeats	Nicotiana tabacum	862	-	9	ATTTTCTTCA	cis-acting element involved in defense and stress responsiveness
TCT-motif	Arabidopsis thaliana	63	+	6	TCTTAC	part of a light responsive element
TCT-motif	Arabidopsis thaliana	874	+	6	TCTTAC	part of a light responsive element
TGACG-motif	Hordeum vulgare	941	-	5	TGACG	cis-acting regulatory element involved in the MeJA-responsiveness
TGACG-motif	Hordeum vulgare	1184	+	5	TGACG	cis-acting regulatory element involved in the MeJA-responsiveness
TGACG-motif	Hordeum vulgare	1037	-	5	TGACG	cis-acting regulatory element involved in the MeJA-responsiveness
TGACG-motif	Hordeum vulgare	1206	-	5	TGACG	cis-acting regulatory element involved in the MeJA-responsiveness
chs-CMA1a	Daucus carota	752	+	8	TTACTTAA	part of a light responsive element
chs-CMA2a	Petroselinum crispum	1208	+	8	TCACTTGA	part of a light responsive element

## Sheet: MdFKBP15-2
Site Name	Organism	Position	Strand	Matrix score.	sequence	function
ARE	Zea mays	1342	-	6	TGGTTT	cis-acting regulatory element essential for the anaerobic induction
ATC-motif	Pisum sativum	1033	-	9	TGCTATCCA	part of a conserved DNA module involved in light responsiveness
ATC-motif	Arabidopsis thaliana	1045	-	9	AGCTATCCA	part of a conserved DNA module involved in light responsiveness
Box 4	Petroselinum crispum	875	-	6	ATTAAT	part of a conserved DNA module involved in light responsiveness
Box 4	Petroselinum crispum	918	-	6	ATTAAT	part of a conserved DNA module involved in light responsiveness
Box 4	Petroselinum crispum	889	-	6	ATTAAT	part of a conserved DNA module involved in light responsiveness
Box 4	Petroselinum crispum	1433	-	6	ATTAAT	part of a conserved DNA module involved in light responsiveness
Box I	Pisum sativum	237	+	7	TTTCAAA	light responsive element
Box I	Pisum sativum	1376	+	7	TTTCAAA	light responsive element
Box I	Pisum sativum	1338	-	7	TTTCAAA	light responsive element
Box-W1	Petroselinum crispum	588	-	6	TTGACC	fungal elicitor responsive element
CAT-box	Arabidopsis thaliana	1392	-	6	GCCACT	cis-acting regulatory element related to meristem expression
CATT-motif	Zea mays	1396	+	6	GCATTC	part of a light responsive element
CGTCA-motif	Hordeum vulgare	398	-	5	CGTCA	cis-acting regulatory element involved in the MeJA-responsiveness
CGTCA-motif	Hordeum vulgare	407	+	5	CGTCA	cis-acting regulatory element involved in the MeJA-responsiveness
G-Box	Pisum sativum	316	-	6	CACGTT	cis-acting regulatory element involved in light responsiveness
G-box	Zea mays	316	-	6	CACGTT	cis-acting regulatory element involved in light responsiveness
GA-motif	Glycine max	788	+	8	AAGGAAGA	part of a light responsive element
GA-motif	Glycine max	819	+	8	AAGGAAGA	part of a light responsive element
GAG-motif	Hordeum vulgare	1147	-	7	GGAGATG	part of a light responsive element
GARE-motif	Brassica oleracea	640	+	7	AAACAGA	gibberellin-responsive element
GATA-motif	Solanum tuberosum	1316	-	9	AAGGATAAGG	part of a light responsive element
GC-motif	Zea mays	268	-	6	CCCCCG	enhancer-like element involved in anoxic specific inducibility
HSE	Brassica oleracea	792	+	9	AAAAAATTTC	cis-acting element involved in heat stress responsiveness
I-box	Helianthus annuus	1314	-	10	atGATAAGGTC	part of a light responsive element
LTR	Hordeum vulgare	847	-	6	CCGAAA	cis-acting element involved in low-temperature responsiveness
P-box	Oryza sativa	859	-	7	CCTTTTG	gibberellin-responsive element
Skn-1_motif	Oryza sativa	1449	+	5	GTCAT	cis-acting regulatory element required for endosperm expression
TCA-element	Brassica oleracea	1361	-	9	CAGAAAAGGA	cis-acting element involved in salicylic acid responsiveness
TGACG-motif	Hordeum vulgare	398	+	5	TGACG	cis-acting regulatory element involved in the MeJA-responsiveness
TGACG-motif	Hordeum vulgare	407	-	5	TGACG	cis-acting regulatory element involved in the MeJA-responsiveness
TGG-motif	Gossypium hirsutum	368	+	8	GGTTGCCA	part of a light responsive element
W box	Arabidopsis thaliana	588	-	6	TTGACC

## Sheet: MdFKBP16-2
Site Name	Organism	Position	Strand	Matrix score.	sequence	function
ABRE	Arabidopsis thaliana	1310	-	6	TACGTG	cis-acting element involved in the abscisic acid responsiveness
ACE	Petroselinum crispum	610	-	9	AAAACGTTTA	cis-acting element involved in light responsiveness
AE-box	Arabidopsis thaliana	300	+	8	AGAAACAA	part of a module for light response
ARE	Zea mays	732	+	6	TGGTTT	cis-acting regulatory element essential for the anaerobic induction
Box 4	Petroselinum crispum	764	-	6	ATTAAT	part of a conserved DNA module involved in light responsiveness
C-repeat/DRE	Arabidopsis thaliana	980	-	8	TGGCCGAC	regulatory element involved in cold- and dehydration-responsiveness
CATT-motif	Zea mays	671	+	6	GCATTC	part of a light responsive element
CG-motif	Lemna gibba	1451	-	8	CCATGGGG	part of a light responsive element
CGTCA-motif	Hordeum vulgare	295	-	5	CGTCA	cis-acting regulatory element involved in the MeJA-responsiveness
G-Box	Antirrhinum majus	1310	+	6	CACGTA	cis-acting regulatory element involved in light responsiveness
G-box	Zea mays	952	-	9	GACATGTGGT	cis-acting regulatory element involved in light responsiveness
G-box	Larix laricina	1308	+	9	GACACGTAGT	cis-acting regulatory element involved in light responsiveness
G-box	Brassica oleracea	1307	+	9	TAACACGTAG	cis-acting regulatory element involved in light responsiveness
G-box	Daucus carota	1310	-	6	TACGTG	cis-acting regulatory element involved in light responsiveness
GA-motif	Helianthus annuus	779	-	8	AAAGATGA	part of a light responsive element
GAG-motif	Hordeum vulgare	710	-	7	GGAGATG	part of a light responsive element
GAG-motif	Spinacia oleracea	1386	+	7	AGAGATG	part of a light responsive element
HSE	Brassica oleracea	1201	-	9	AGAAAATTCG	cis-acting element involved in heat stress responsiveness
I-box	Solanum tuberosum	221	+	10	TATTATCTAGA	part of a light responsive element
LTR	Hordeum vulgare	1278	-	6	CCGAAA	cis-acting element involved in low-temperature responsiveness
MBS	Arabidopsis thaliana	66	+	6	TAACTG	MYB binding site involved in drought-inducibility
O2-site	Zea mays	1392	+	9	GATGATGTGG	cis-acting regulatory element involved in zein metabolism regulation
P-box	Oryza sativa	214	-	7	CCTTTTG	gibberellin-responsive element
P-box	Oryza sativa	1437	-	7	CCTTTTG	gibberellin-responsive element
Skn-1_motif	Oryza sativa	529	+	5	GTCAT	cis-acting regulatory element required for endosperm expression
Skn-1_motif	Oryza sativa	925	-	5	GTCAT	cis-acting regulatory element required for endosperm expression
Sp1	Zea mays	988	+	5	CC(G/A)CCC	light responsive element
Sp1	Zea mays	1111	+	5	CC(G/A)CCC	light responsive element
Sp1	Zea mays	1107	+	5	CC(G/A)CCC	light responsive element
TC-rich repeats	Nicotiana tabacum	901	+	9	ATTTTCTCCA	cis-acting element involved in defense and stress responsiveness
TC-rich repeats	Nicotiana tabacum	1411	+	9	ATTTTCTTCA	cis-acting element involved in defense and stress responsiveness
TGA-element	Brassica oleracea	74	+	6	AACGAC	auxin-responsive element
TGACG-motif	Hordeum vulgare	295	+	5	TGACG	cis-acting regulatory element involved in the MeJA-responsiveness
as-2-box	Nicotiana tabacum	832	-	9	GATAatGATG	involved in shoot-specific expression and light responsiveness
box S	Arabidopsis thaliana	948	+	7	AGCCACC

## Sheet: MdFKBP16-3
Site Name	Organism	Position	Strand	Matrix score.	sequence	function
AuxRR-core	Nicotiana tabacum	508	-	7	GGTCCAT	cis-acting regulatory element involved in auxin responsiveness
Box 4	Petroselinum crispum	667	-	6	ATTAAT	part of a conserved DNA module involved in light responsiveness
GAG-motif	Arabidopsis thaliana	277	-	7	AGAGAGT	part of a light responsive element
GAG-motif	Hordeum vulgare	589	-	7	GGAGATG	part of a light responsive element
GARE-motif	Brassica oleracea	335	-	7	AAACAGA	gibberellin-responsive element
GARE-motif	Brassica oleracea	625	+	7	AAACAGA	gibberellin-responsive element
MBS	Arabidopsis thaliana	256	-	6	TAACTG	MYB binding site involved in drought-inducibility
Sp1	Zea mays	113	+	5.5	CC(G/A)CCC	light responsive element
Sp1	Zea mays	800	+	5	CC(G/A)CCC	light responsive element
Sp1	Zea mays	211	+	5	CC(G/A)CCC	light responsive element
Sp1	Zea mays	210	+	5	CC(G/A)CCC	light responsive element
Sp1	Zea mays	322	-	5	CC(G/A)CCC	light responsive element
TC-rich repeats	Nicotiana tabacum	352	+	9	ATTTTCTTCA	cis-acting element involved in defense and stress responsiveness
TCCC-motif	Spinacia oleracea	281	+	7	TCTCCCT	part of a light responsive element
TCT-motif	Arabidopsis thaliana	462	-	6	TCTTAC	part of a light responsive element
TGGCA-motif	Triticum aestivum	748	+	12	TGCACCAATGGCA	part of a light responsive element

## Sheet: MdFKBP17-1
Site Name	Organism	Position	Strand	Matrix score.	sequence	function
ABRE	Arabidopsis thaliana	561	-	6	TACGTG	cis-acting element involved in the abscisic acid responsiveness
ABRE	Arabidopsis thaliana	654	-	6	TACGTG	cis-acting element involved in the abscisic acid responsiveness
ABRE	Oryza sativa	648	+	10	GACACGTACGT	cis-acting element involved in the abscisic acid responsiveness
ABRE	Arabidopsis thaliana	1393	+	7	TACGGTC	cis-acting element involved in the abscisic acid responsiveness
ACE	Petroselinum crispum	896	-	9	GACACGTATG	cis-acting element involved in light responsiveness
ARE	Zea mays	50	+	6	TGGTTT	cis-acting regulatory element essential for the anaerobic induction
ARE	Zea mays	190	+	6	TGGTTT	cis-acting regulatory element essential for the anaerobic induction
AT1-motif	Solanum tuberosum	1090	-	11	ATTAATTTTACA	part of a light responsive module
ATGCAAAT motif	Oryza sativa	792	+	8	ATACAAAT	cis-acting regulatory element associated to the TGAGTCA motif
Box 4	Petroselinum crispum	471	+	6	ATTAAT	part of a conserved DNA module involved in light responsiveness
Box 4	Petroselinum crispum	1105	-	6	ATTAAT	part of a conserved DNA module involved in light responsiveness
Box 4	Petroselinum crispum	1096	-	6	ATTAAT	part of a conserved DNA module involved in light responsiveness
Box I	Pisum sativum	77	+	7	TTTCAAA	light responsive element
Box I	Pisum sativum	697	+	7	TTTCAAA	light responsive element
Box III	Pisum sativum	550	+	9	CATTTACACT	protein binding site
Box III	Pisum sativum	1205	-	9	CATTTACACT	protein binding site
Box III	Pisum sativum	740	-	9	CATTTACACT	protein binding site
Box-W1	Petroselinum crispum	1396	-	6	TTGACC	fungal elicitor responsive element
CAT-box	Arabidopsis thaliana	211	+	6	GCCACT	cis-acting regulatory element related to meristem expression
CAT-box	Arabidopsis thaliana	270	-	6	GCCACT	cis-acting regulatory element related to meristem expression
CATT-motif	Zea mays	999	-	6	GCATTC	part of a light responsive element
CGTCA-motif	Hordeum vulgare	400	+	5	CGTCA	cis-acting regulatory element involved in the MeJA-responsiveness
CGTCA-motif	Hordeum vulgare	1172	-	5	CGTCA	cis-acting regulatory element involved in the MeJA-responsiveness
CGTCA-motif	Hordeum vulgare	905	+	5	CGTCA	cis-acting regulatory element involved in the MeJA-responsiveness
G-Box	Antirrhinum majus	561	+	6	CACGTA	cis-acting regulatory element involved in light responsiveness
G-Box	Antirrhinum majus	654	+	6	CACGTA	cis-acting regulatory element involved in light responsiveness
G-box	Daucus carota	561	-	6	TACGTG	cis-acting regulatory element involved in light responsiveness
G-box	Daucus carota	654	-	6	TACGTG	cis-acting regulatory element involved in light responsiveness
GA-motif	Arabidopsis thaliana	132	-	8	ATAGATAA	part of a light responsive element
GAG-motif	Arabidopsis thaliana	1338	-	7	AGAGAGT	part of a light responsive element
GCN4_motif	Oryza sativa	590	+	7	TGAGTCA	cis-regulatory element involved in endosperm expression
Gap-box	Arabidopsis thaliana	235	+	9.5	CAAATGAA(A/G)A	part of a light responsive element
HSE	Brassica oleracea	801	+	9	AAAAAATTTC	cis-acting element involved in heat stress responsiveness
I-box	Solanum tuberosum	130	+	10	TATTATCTAGA	part of a light responsive element
I-box	Nicotiana plumbaginifolia	1007	+	9	CTCTTATGCT	part of a light responsive element
MBS	Zea mays	1395	+	6	CGGTCA	MYB Binding Site
MRE	Petroselinum crispum	219	+	7	AACCTAA	MYB binding site involved in light responsiveness
MRE	Petroselinum crispum	1271	-	7	AACCTAA	MYB binding site involved in light responsiveness
Pc-CMA2b	Spinacia oleracea	123	-	14	AGATAATACCCTTTA	part of a light responsive element
Skn-1_motif	Oryza sativa	568	-	5	GTCAT	cis-acting regulatory element required for endosperm expression
Skn-1_motif	Oryza sativa	906	+	5	GTCAT	cis-acting regulatory element required for endosperm expression
Skn-1_motif	Oryza sativa	616	-	5	GTCAT	cis-acting regulatory element required for endosperm expression
Skn-1_motif	Oryza sativa	1171	-	5	GTCAT	cis-acting regulatory element required for endosperm expression
TC-rich repeats	Nicotiana tabacum	495	-	9	ATTTTCTTCA	cis-acting element involved in defense and stress responsiveness
TC-rich repeats	Nicotiana tabacum	1367	+	9	ATTTTCTCCA	cis-acting element involved in defense and stress responsiveness
TC-rich repeats	Nicotiana tabacum	1237	+	9	ATTTTCTTCA	cis-acting element involved in defense and stress responsiveness
TCT-motif	Arabidopsis thaliana	230	+	6	TCTTAC	part of a light responsive element
TCT-motif	Arabidopsis thaliana	538	+	6	TCTTAC	part of a light responsive element
TGA-element	Brassica oleracea	1034	-	6	AACGAC	auxin-responsive element
TGACG-motif	Hordeum vulgare	400	-	5	TGACG	cis-acting regulatory element involved in the MeJA-responsiveness
TGACG-motif	Hordeum vulgare	1172	+	5	TGACG	cis-acting regulatory element involved in the MeJA-responsiveness
TGACG-motif	Hordeum vulgare	905	-	5	TGACG	cis-acting regulatory element involved in the MeJA-responsiveness
W box	Arabidopsis thaliana	1396	-	6	TTGACC

## Sheet: MdFKBP18
Site Name	Organism	Position	Strand	Matrix score.	sequence	function
ABRE	Arabidopsis thaliana	950	-	6	TACGTG	cis-acting element involved in the abscisic acid responsiveness
ARE	Zea mays	884	+	6	TGGTTT	cis-acting regulatory element essential for the anaerobic induction
CCAAT-box	Hordeum vulgare	2	-	6	CAACGG	MYBHv1 binding site
CGTCA-motif	Hordeum vulgare	498	-	5	CGTCA	cis-acting regulatory element involved in the MeJA-responsiveness
G-Box	Antirrhinum majus	950	+	6	CACGTA	cis-acting regulatory element involved in light responsiveness
G-box	Brassica napus	949	+	8	CCACGTAA	cis-acting regulatory element involved in light responsiveness
G-box	Daucus carota	950	-	6	TACGTG	cis-acting regulatory element involved in light responsiveness
HSE	Brassica oleracea	135	-	9	AAAAAATTTC	cis-acting element involved in heat stress responsiveness
I-box	Flaveria trinervia	53	-	7	GATATGG	part of a light responsive element
I-box	Zea mays	610	-	9	gGATAAGGTG	part of a light responsive element
I-box	Flaveria trinervia	59	+	10	cCATATCCAAT	part of a light responsive element
MBS	Zea mays	665	-	6	CGGTCA	MYB Binding Site
O2-site	Zea mays	1032	+	9	GATGACATGA	cis-acting regulatory element involved in zein metabolism regulation
Skn-1_motif	Oryza sativa	497	-	5	GTCAT	cis-acting regulatory element required for endosperm expression
Skn-1_motif	Oryza sativa	1035	+	5	GTCAT	cis-acting regulatory element required for endosperm expression
Sp1	Oryza sativa	39	-	6	GGGCGG	light responsive element
TC-rich repeats	Nicotiana tabacum	69	+	9	ATTTTCTTCA	cis-acting element involved in defense and stress responsiveness
TC-rich repeats	Nicotiana tabacum	694	-	9	ATTCTCTAAC	cis-acting element involved in defense and stress responsiveness
TCT-motif	Arabidopsis thaliana	217	+	6	TCTTAC	part of a light responsive element
TCT-motif	Arabidopsis thaliana	508	+	6	TCTTAC	part of a light responsive element
TGACG-motif	Hordeum vulgare	498	+	5	TGACG	cis-acting regulatory element involved in the MeJA-responsiveness

## Sheet: MdFKBP19
Site Name	Organism	Position	Strand	Matrix score.	sequence	function
ABRE	Arabidopsis thaliana	583	-	7	TACGGTC	cis-acting element involved in the abscisic acid responsiveness
ACE	Petroselinum crispum	692	+	9	CTAACGTATT	cis-acting element involved in light responsiveness
Box 4	Petroselinum crispum	708	+	6	ATTAAT	part of a conserved DNA module involved in light responsiveness
Box I	Pisum sativum	1132	-	7	TTTCAAA	light responsive element
CAT-box	Arabidopsis thaliana	825	+	6	GCCACT	cis-acting regulatory element related to meristem expression
CATT-motif	Zea mays	78	-	6	GCATTC	part of a light responsive element
CGTCA-motif	Hordeum vulgare	264	+	5	CGTCA	cis-acting regulatory element involved in the MeJA-responsiveness
CGTCA-motif	Hordeum vulgare	366	+	5	CGTCA	cis-acting regulatory element involved in the MeJA-responsiveness
CGTCA-motif	Hordeum vulgare	357	+	5	CGTCA	cis-acting regulatory element involved in the MeJA-responsiveness
ERE	Dianthus caryophyllus	1132	-	8	ATTTCAAA	ethylene-responsive element
G-box	Zea mays	736	-	6	CACGTC	cis-acting regulatory element involved in light responsiveness
GA-motif	Helianthus annuus	1457	+	8	AAAGATGA	part of a light responsive element
GAG-motif	Spinacia oleracea	1296	+	7	AGAGATG	part of a light responsive element
GT1-motif	Arabidopsis thaliana	419	+	6	GGTTAA	light responsive element
HSE	Brassica oleracea	1135	-	10	AAAAAATTTC	cis-acting element involved in heat stress responsiveness
MBS	Arabidopsis thaliana	806	-	6	TAACTG	MYB binding site involved in drought-inducibility
MRE	Petroselinum crispum	1078	+	7	AACCTAA	MYB binding site involved in light responsiveness
Skn-1_motif	Oryza sativa	349	+	5	GTCAT	cis-acting regulatory element required for endosperm expression
Skn-1_motif	Oryza sativa	688	-	5	GTCAT	cis-acting regulatory element required for endosperm expression
Sp1	Zea mays	43	-	5.5	CC(G/A)CCC	light responsive element
Sp1	Zea mays	1504	-	5	CC(G/A)CCC	light responsive element
TC-rich repeats	Nicotiana tabacum	250	+	9	ATTTTCTTCA	cis-acting element involved in defense and stress responsiveness
TC-rich repeats	Nicotiana tabacum	844	+	9	GTTTTCTTAC	cis-acting element involved in defense and stress responsiveness
TC-rich repeats	Nicotiana tabacum	352	+	9	ATTTTCTTCA	cis-acting element involved in defense and stress responsiveness
TC-rich repeats	Nicotiana tabacum	1187	+	9	ATTTTCTTCA	cis-acting element involved in defense and stress responsiveness
TCA-element	Nicotiana tabacum	1269	-	9	CCATCTTTTT	cis-acting element involved in salicylic acid responsiveness
TCCC-motif	Spinacia oleracea	31	-	7	TCTCCCT	part of a light responsive element
TCCC-motif	Spinacia oleracea	1290	-	7	TCTCCCT	part of a light responsive element
TGACG-motif	Hordeum vulgare	264	-	5	TGACG	cis-acting regulatory element involved in the MeJA-responsiveness
TGACG-motif	Hordeum vulgare	366	-	5	TGACG	cis-acting regulatory element involved in the MeJA-responsiveness
TGACG-motif	Hordeum vulgare	357	-	5	TGACG	cis-acting regulatory element involved in the MeJA-responsiveness

## Sheet: MdFKBP20-1a
Site Name	Organism	Position	Strand	Matrix score.	sequence	function
ABRE	Hordeum vulgare	644	+	9	CGCACGTGTC	cis-acting element involved in the abscisic acid responsiveness
ABRE	Arabidopsis thaliana	646	+	6	CACGTG	cis-acting element involved in the abscisic acid responsiveness
ARE	Zea mays	1024	+	6	TGGTTT	cis-acting regulatory element essential for the anaerobic induction
AT1-motif	Solanum tuberosum	749	+	11	ATTAATTTTACA	part of a light responsive module
ATCT-motif	Arabidopsis thaliana	859	+	9	AATCTAATCT	part of a conserved DNA module involved in light responsiveness
ATCT-motif	Pisum sativum	1239	-	9	AATCTAATCC	part of a conserved DNA module involved in light responsiveness
Box 4	Petroselinum crispum	187	+	6	ATTAAT	part of a conserved DNA module involved in light responsiveness
Box 4	Petroselinum crispum	808	-	6	ATTAAT	part of a conserved DNA module involved in light responsiveness
Box 4	Petroselinum crispum	749	+	6	ATTAAT	part of a conserved DNA module involved in light responsiveness
Box 4	Petroselinum crispum	725	+	6	ATTAAT	part of a conserved DNA module involved in light responsiveness
Box 4	Petroselinum crispum	790	+	6	ATTAAT	part of a conserved DNA module involved in light responsiveness
Box I	Pisum sativum	199	+	7	TTTCAAA	light responsive element
Box-W1	Petroselinum crispum	739	-	6	TTGACC	fungal elicitor responsive element
CAG-motif	Arabidopsis thaliana	509	+	10	GAAAGGCAGAC	part of a light response element
CCAAT-box	Hordeum vulgare	1520	+	6	CAACGG	MYBHv1 binding site
CCGTCC-box	Arabidopsis thaliana	1436	+	6	CCGTCC	cis-acting regulatory element related to meristem specific activation
ERE	Dianthus caryophyllus	198	+	8	ATTTCAAA	ethylene-responsive element
G-Box	Pisum sativum	646	+	6	CACGTG	cis-acting regulatory element involved in light responsiveness
G-Box	Pisum sativum	847	+	10	CACACATGGAA	cis-acting regulatory element involved in light responsiveness
G-box	Arabidopsis thaliana	646	+	6	CACGTG	cis-acting regulatory element involved in light responsiveness
GAG-motif	Arabidopsis thaliana	428	+	7	AGAGAGT	part of a light responsive element
GARE-motif	Brassica oleracea	1053	-	7	AAACAGA	gibberellin-responsive element
GARE-motif	Brassica oleracea	1108	-	7	TCTGTTG	gibberellin-responsive element
GATA-motif	Arabidopsis thaliana	1297	+	7	GATAGGA	part of a light responsive element
GT1-motif	Avena sativa	1541	+	7	GGTTAAT	light responsive element
Gap-box	Arabidopsis thaliana	1442	-	9.5	CAAATGAA(A/G)A	part of a light responsive element
HSE	Brassica oleracea	151	+	10	AAAAAATTTC	cis-acting element involved in heat stress responsiveness
HSE	Brassica oleracea	193	+	10	AAAAAATTTC	cis-acting element involved in heat stress responsiveness
MBS	Arabidopsis thaliana	882	-	6	CAACTG	MYB binding site involved in drought-inducibility
MBS	Arabidopsis thaliana	1234	-	6	CAACTG	MYB binding site involved in drought-inducibility
O2-site	Zea mays	61	+	9	GATGACATGA	cis-acting regulatory element involved in zein metabolism regulation
O2-site	Zea mays	1283	+	8	GATGA(C/T)(A/G)TG(A/G)	cis-acting regulatory element involved in zein metabolism regulation
O2-site	Zea mays	99	-	9	GATGATGTGG	cis-acting regulatory element involved in zein metabolism regulation
O2-site	Zea mays	1457	+	9	GATGATGTGG	cis-acting regulatory element involved in zein metabolism regulation
P-box	Oryza sativa	1536	-	7	CCTTTTG	gibberellin-responsive element
Skn-1_motif	Oryza sativa	62	-	5	GTCAT	cis-acting regulatory element required for endosperm expression
Skn-1_motif	Oryza sativa	624	-	5	GTCAT	cis-acting regulatory element required for endosperm expression
Skn-1_motif	Oryza sativa	613	-	5	GTCAT	cis-acting regulatory element required for endosperm expression
Skn-1_motif	Oryza sativa	875	+	5	GTCAT	cis-acting regulatory element required for endosperm expression
Sp1	Zea mays	528	-	5.5	CC(G/A)CCC	light responsive element
Sp1	Zea mays	735	-	5	CC(G/A)CCC	light responsive element
CA-element	Brassica oleracea	1111	+	9	CAGAAAAGGA	cis-acting element involved in salicylic acid responsiveness
TCCC-motif	Spinacia oleracea	512	-	7	TCTCCCT	part of a light responsive element
TCT-motif	Arabidopsis thaliana	1003	+	6	TCTTAC	part of a light responsive element
TGA-element	Brassica oleracea	1042	+	6	AACGAC	auxin-responsive element
TGA-element	Brassica oleracea	1251	+	6	AACGAC	auxin-responsive element
W box	Arabidopsis thaliana	739	-	6	TTGACC

## Sheet: MdFKBP42a
Site Name	Organism	Position	Strand	Matrix score.	sequence	function
ABRE	Triticum aestivum	370	-	9	GACACGTGGC	cis-acting element involved in the abscisic acid responsiveness
AE-box	Arabidopsis thaliana	1425	+	8	AGAAACTT	part of a module for light response
ARE	Zea mays	243	+	6	TGGTTT	cis-acting regulatory element essential for the anaerobic induction
ATCT-motif	Pisum sativum	16	+	9	AATCTAATCC	part of a conserved DNA module involved in light responsiveness
Box 4	Petroselinum crispum	287	+	6	ATTAAT	part of a conserved DNA module involved in light responsiveness
Box 4	Petroselinum crispum	295	+	6	ATTAAT	part of a conserved DNA module involved in light responsiveness
Box 4	Petroselinum crispum	291	+	6	ATTAAT	part of a conserved DNA module involved in light responsiveness
Box 4	Petroselinum crispum	560	+	6	ATTAAT	part of a conserved DNA module involved in light responsiveness
Box I	Pisum sativum	513	+	7	TTTCAAA	light responsive element
CATT-motif	Zea mays	86	+	6	GCATTC	part of a light responsive element
CCAAT-box	Hordeum vulgare	664	+	6	CAACGG	MYBHv1 binding site
CCAAT-box	Hordeum vulgare	1198	+	6	CAACGG	MYBHv1 binding site
CGTCA-motif	Hordeum vulgare	909	-	5	CGTCA	cis-acting regulatory element involved in the MeJA-responsiveness
ERE	Dianthus caryophyllus	512	+	8	ATTTCAAA	ethylene-responsive element
GAG-motif	Arabidopsis thaliana	216	+	7	AGAGAGT	part of a light responsive element
GARE-motif	Brassica oleracea	150	+	7	AAACAGA	gibberellin-responsive element
GARE-motif	Brassica oleracea	944	+	7	AAACAGA	gibberellin-responsive element
GT1-motif	Arabidopsis thaliana	813	+	6	GGTTAA	light responsive element
HSE	Brassica oleracea	506	-	9	AAAAAATTTC	cis-acting element involved in heat stress responsiveness
HSE	Brassica oleracea	713	-	9	AAAAAATTTC	cis-acting element involved in heat stress responsiveness
I-box	Flaveria trinervia	1418	-	7	GATATGG	part of a light responsive element
LTR	Hordeum vulgare	102	+	6	CCGAAA	cis-acting element involved in low-temperature responsiveness
MBS	Arabidopsis thaliana	384	-	6	TAACTG	MYB binding site involved in drought-inducibility
MBS	Arabidopsis thaliana	1013	-	6	TAACTG	MYB binding site involved in drought-inducibility
MBS	Zea mays	584	+	6	CGGTCA	MYB Binding Site
NON-box	Arabidopsis thaliana	957	+	9	AGATCGACG	cis-acting regulatory element related to meristem specific activation
Skn-1_motif	Oryza sativa	973	+	5	GTCAT	cis-acting regulatory element required for endosperm expression
Skn-1_motif	Oryza sativa	1076	+	5	GTCAT	cis-acting regulatory element required for endosperm expression
Sp1	Zea mays	344	+	5.5	CC(G/A)CCC	light responsive element
TC-rich repeats	Nicotiana tabacum	430	-	9	ATTTTCTTCA	cis-acting element involved in defense and stress responsiveness
TCT-motif	Arabidopsis thaliana	785	-	6	TCTTAC	part of a light responsive element
TGACG-motif	Hordeum vulgare	909	+	5	TGACG	cis-acting regulatory element involved in the MeJA-responsiveness

## Sheet: MdFKBP43a
Site Name	Organism	Position	Strand	Matrix score.	sequence	function
3-AF1 binding site	Solanum tuberosum	1188	-	10	AAGAGATATTT	light responsive element
AAAC-motif	Spinacia oleracea	933	-	11	CAACAAAAACCT	light responsive element
ABRE	Arabidopsis thaliana	164	+	7	ACGTGGC	cis-acting element involved in the abscisic acid responsiveness
ABRE	Arabidopsis thaliana	741	+	6	CACGTG	cis-acting element involved in the abscisic acid responsiveness
Box 4	Petroselinum crispum	1097	-	6	ATTAAT	part of a conserved DNA module involved in light responsiveness
Box I	Pisum sativum	1046	+	7	TTTCAAA	light responsive element
Box I	Pisum sativum	1282	+	7	TTTCAAA	light responsive element
Box II	Solanum tuberosum	262	+	9	TGGTAATAA	part of a light responsive element
CGTCA-motif	Hordeum vulgare	162	-	5	CGTCA	cis-acting regulatory element involved in the MeJA-responsiveness
CGTCA-motif	Hordeum vulgare	955	+	5	CGTCA	cis-acting regulatory element involved in the MeJA-responsiveness
CGTCA-motif	Hordeum vulgare	718	-	5	CGTCA	cis-acting regulatory element involved in the MeJA-responsiveness
ERE	Dianthus caryophyllus	1045	+	8	ATTTCAAA	ethylene-responsive element
G-Box	Pisum sativum	741	+	6	CACGTG	cis-acting regulatory element involved in light responsiveness
G-box	Brassica napus	162	+	8	TGACGTGG	cis-acting regulatory element involved in light responsiveness
G-box	Arabidopsis thaliana	741	+	6	CACGTG	cis-acting regulatory element involved in light responsiveness
G-box	Zea mays	163	-	6	CACGTC	cis-acting regulatory element involved in light responsiveness
G-box	Solanum tuberosum	1433	+	7	CACATGG	cis-acting regulatory element involved in light responsiveness
GA-motif	Arabidopsis thaliana	350	-	8	ATAGATAA	part of a light responsive element
GA-motif	Helianthus annuus	579	-	8	AAAGATGA	part of a light responsive element
GAG-motif	Spinacia oleracea	566	+	7	AGAGATG	part of a light responsive element
GATA-motif	Pisum sativum	1237	+	7	GATAGGG	part of a light responsive element
HSE	Brassica oleracea	242	-	9	AAAAAATTTC	cis-acting element involved in heat stress responsiveness
HSE	Brassica oleracea	931	-	9	AAAAAATTTC	cis-acting element involved in heat stress responsiveness
I-box	Triticum aestivum	868	+	8	AGATAAGG	part of a light responsive element
I-box	Zea mays	1237	+	7	GATAGGG	part of a light responsive element
MBS	Arabidopsis thaliana	386	+	6	TAACTG	MYB binding site involved in drought-inducibility
MBSII	Petunia hybrida	599	+	11	AAAAGTTAGTTA	MYB binding site involved in flavonoid biosynthetic genes regulation
MSA-like	Catharanthus roseus	314	-	8.5	(T/C)C(T/C)AACGG(T/C)(T/C)A	cis-acting element involved in cell cycle regulation
Skn-1_motif	Oryza sativa	619	-	5	GTCAT	cis-acting regulatory element required for endosperm expression
Skn-1_motif	Oryza sativa	1270	-	5	GTCAT	cis-acting regulatory element required for endosperm expression
Skn-1_motif	Oryza sativa	717	-	5	GTCAT	cis-acting regulatory element required for endosperm expression
Sp1	Zea mays	64	+	5	CC(G/A)CCC	light responsive element
Sp1	Zea mays	766	-	5	CC(G/A)CCC	light responsive element
Sp1	Oryza sativa	228	+	6	GGGCGG	light responsive element
Sp1	Zea mays	214	+	5	CC(G/A)CCC	light responsive element
Sp1	Zea mays	401	-	5.5	CC(G/A)CCC	light responsive element
TC-rich repeats	Nicotiana tabacum	650	-	9	GTTTTCTTAC	cis-acting element involved in defense and stress responsiveness
TCA-element	Nicotiana tabacum	598	-	9	CCATCTTTTT	cis-acting element involved in salicylic acid responsiveness
TCT-motif	Arabidopsis thaliana	796	+	6	TCTTAC	part of a light responsive element
TGA-box	Glycine max	162	+	9	TGACGTGGC	part of an auxin-responsive element
TGACG-motif	Hordeum vulgare	162	+	5	TGACG	cis-acting regulatory element involved in the MeJA-responsiveness
TGACG-motif	Hordeum vulgare	955	-	5	TGACG	cis-acting regulatory element involved in the MeJA-responsiveness
TGACG-motif	Hordeum vulgare	718	+	5	TGACG	cis-acting regulatory element involved in the MeJA-responsiveness
WUN-motif	Brassica oleracea	240	-	9	AAATTTCCT	wound-responsive element
circadian	Lycopersicon esculentum	194	-	6	CAANNNNATC	cis-acting regulatory element involved in circadian control
circadian	Lycopersicon esculentum	1237	-	6	CAANNNNATC	cis-acting regulatory element involved in circadian control
circadian	Lycopersicon esculentum	552	-	6	CAANNNNATC	cis-acting regulatory element involved in circadian control
circadian	Lycopersicon esculentum	323	-	6	CAANNNNATC	cis-acting regulatory element involved in circadian control
circadian	Lycopersicon esculentum	1153	-	6	CAANNNNATC	cis-acting regulatory element involved in circadian control
rbcS-CMA7a	Lemna gibba	723	+	9	GTCGATAAGG	part of a light responsive element

[truncated: 5 more sheets: MdFKBP62a, MdFKBP65a, MdFKBP65b, MdFKBP72a, MdTIGa]
