# Supplementary material for: Genome-wide analyses of genes encoding FK506-binding proteins reveal their involvement in abiotic stress responses in apple
Source: BMC Genomics. 2018 Sep 25;19:707. doi: 10.1186/s12864-018-5097-8 (PMC6156878; doi:10.1186/s12864-018-5097-8)
Supplement: Supplementary file 6 — Table S6. The IDs of FKBP12 and FKBP42 in various species. (XLSX 12 kb) [file 12864_2018_5097_MOESM6_ESM.xlsx]

## Sheet: FKBP12 in various species
Species	Gene name in the PLAZA 3.0
Arabidopsis thaliana	AT5G64350
Brassica rapa	BR06G22330
Beta vulgaris	BV9G17540
Cucumis melo	CM00034G02170
Citrus sinensis	CS00506G00030
Eucalyptus grandis	EG0009G22160
Fragaria vesca	FV2G19550
Glycine max	GM13G33190
Gossypium raimondii	GR05G22460
Malus domestica	MD04G000860
Manihot esculenta	ME09151G00800
Medicago truncatula	MT2G009390
Oryza sativa	OS02G52290
Physcomitrella patens	PP00021G01200
Prunus persica	PPE_008G07860
Populus trichocarpa	PT07G11310
Ricinus communis	RC29838G00290
Solanum lycopersicum	SL01G105710
Solanum tuberosum	ST01G042850
Theobroma cacao	TC0002G12630
Thellungiella parvula	TP2G27420

## Sheet: FKBP42 in various species
		Species	Gene name in the PLAZA 3.0
		Arabidopsis thaliana	AT3G21640
		Brassica rapa	BR03G42300
			BR09G33640
		Beta vulgaris	BV2G09450
		Cucumis melo	CM00064G00690
		Carica papaya	CP00125G00170
		Capsella rubella	CRU_003G20730
		Citrus sinensis	CS00003G06570
		Eucalyptus grandis	EG0007G27130
		Glycine max	GM09G36250
			GM12G01080
		Lotus japonicus	LJ3G051150
		Malus domestica	MD00G376600
		Manihot esculenta	ME11106G00620
		Medicago truncatula	MT4G039430
		Oryza sativa	OS11G05090
			OS12G05090
		Populus trichocarpa	PT01G26440
			PT09G05920
		Ricinus communis	RC29864G00590
		Solanum tuberosum	ST01G025970
		Theobroma cacao	TC0001G40340
		Thellungiella parvula	TP5G10230
		Vitis vinifera	VV13G08100
		Zea mays	ZM02G24600
