# Supplementary material for: Genome-wide analyses of genes encoding FK506-binding proteins reveal their involvement in abiotic stress responses in apple
Source: BMC Genomics. 2018 Sep 25;19:707. doi: 10.1186/s12864-018-5097-8 (PMC6156878; doi:10.1186/s12864-018-5097-8)
Supplement: Supplementary file 7 — Table S7. MdFKBP62a and MdFKBP65a/b interaction network and co-expression in apple. (XLSX 12 kb) [file 12864_2018_5097_MOESM7_ESM.xlsx]

## Sheet: Sheet1
Table S5.
Gene name in Arabidopsis	Gene ID in Arabidopsis	Gene name in apple	Gene ID in apple	Gene ID in EST	qRT-PCR Forward primer (5'- 3')	qRT-PCR Reverse primer (5'- 3')
HSFA2	AT2G26150.1	MdHSFA2	MDP0000243895	GO504821.1	TGGTGAATGTTGCAAAGGGG	TTCACAGGTCTCCGATGGC
HSP60	AT3G23990.1	MdHSP60	MDP0000859313	CN943489.1	AAGGACGAGAAGGAAACCCC	ACACGAGGAAGGTTAGAGCC
HSP81-2	AT5G56030.2	MdHSP81-2	MDP0000607364	CX023789.1	CTTCCGAAAACCCTAGCACG	CGAGCTTGCTCTTGTCAGTC
HSP90.1	AT5G52640.1	MdHSP90.1	MDP0000254260	GO526831.1	GGATGACCCCAACACTTTCG	CTGGCTTAGTCCACCTCCTC
Hsp70-15	AT1G79920.1	MdHSP70-15	MDP0000500938	EB135841.1	TCTCTCTCTCCTCCCTCTCG	GCACAACGTCAATACCCCTC
Hsp81.4	AT5G56000.1	MdHSP81.4	MDP0000181929	EG631339.1	TGATGATGACGCTGTGGAGG	AAAACTACTGCTGGCTGGGT
Hsp89.1	AT3G07770.1	MdHSP89.1	MDP0000312639	GO563143.1	TACTAGACGCCGAGGTACAG	ACACCTCTAAGATCCTACCCC
MTHSC70-2	AT5G09590.1	MdMTHSC70-2	MDP0000416692	CN881173.1	ACCCTCTGTTCTTCTCGCTC	GTGATGGCTTGGCAATGCTA
ROF1	AT3G25230.2	MdFKBP62a
ROF2	AT5G48570.1	MdFKBP65a/b
AtFKBP18	AT1G20810.1	MdFKBP18
