# Supplementary material for: Genome-wide analyses of genes encoding FK506-binding proteins reveal their involvement in abiotic stress responses in apple
Source: BMC Genomics. 2018 Sep 25;19:707. doi: 10.1186/s12864-018-5097-8 (PMC6156878; doi:10.1186/s12864-018-5097-8)
Supplement: Supplementary file 8 — Table S8. MdFKBP62a and MdFKBP65a/b interaction network in String10.0. (XLSX 29 kb) [file 12864_2018_5097_MOESM8_ESM.xlsx]

## Sheet: AtFKBP12
node1	node2	node1 accession	node2 accession	node1 annotation	node2 annotation	score
FKBP12	AK-LYS1	AT5G64350.1	AT5G13280.1	FK506-binding protein 12; PPIases accelerate the folding of proteins. It catalyzes the cis-trans isomerization of proline imidic peptide bonds in oligopeptides (By similarity). Mediates rapamycin inactivation of TOR protein kinase activity	aspartokinase 1; Involved in the first step of essential amino acids lysine, threonine, methionine and isoleucine synthesis via the aspartate-family pathway	0.948
FKBP12	At5g14060	AT5G64350.1	AT5G14060.1	FK506-binding protein 12; PPIases accelerate the folding of proteins. It catalyzes the cis-trans isomerization of proline imidic peptide bonds in oligopeptides (By similarity). Mediates rapamycin inactivation of TOR protein kinase activity	aspartokinase 2; Involved in the first step of essential amino acids lysine, threonine, methionine and isoleucine synthesis via the aspartate-family pathway	0.948
FKBP12	FIP37	AT5G64350.1	AT3G54170.1	FK506-binding protein 12; PPIases accelerate the folding of proteins. It catalyzes the cis-trans isomerization of proline imidic peptide bonds in oligopeptides (By similarity). Mediates rapamycin inactivation of TOR protein kinase activity	FKBP12 interacting protein 37; Essential protein required during endosperm development and embryogenesis. Involved in endoreduplication, especially in trichomes. May play a role in splicing events	0.994
FKBP12	GTF2H2	AT5G64350.1	AT1G05055.1	FK506-binding protein 12; PPIases accelerate the folding of proteins. It catalyzes the cis-trans isomerization of proline imidic peptide bonds in oligopeptides (By similarity). Mediates rapamycin inactivation of TOR protein kinase activity	general transcription factor II H2	0.956
FKBP12	NFXL1	AT5G64350.1	AT1G10170.1	FK506-binding protein 12; PPIases accelerate the folding of proteins. It catalyzes the cis-trans isomerization of proline imidic peptide bonds in oligopeptides (By similarity). Mediates rapamycin inactivation of TOR protein kinase activity	NF-X-like 1; Mediates E2-dependent ubiquitination (By similarity). Confers resistance to osmotic stress such as high salinity. Promotes H(2)O(2) production. Negative regulator of some defense- related genes via an salicylic acid (SA)-dependent signaling pathway. Confers susceptibility to the compatible phytopathogen Pseudomonas syringae pv. tomato strain DC3000 (Pst DC3000). Mediates resistance t…	0.951
FKBP12	NFXL2	AT5G64350.1	AT5G05660.1	FK506-binding protein 12; PPIases accelerate the folding of proteins. It catalyzes the cis-trans isomerization of proline imidic peptide bonds in oligopeptides (By similarity). Mediates rapamycin inactivation of TOR protein kinase activity	NFX1-like 2; Probable transcriptional regulator. May mediate E2- or E3-dependent ubiquitination. Required to gate light sensitivity during the night. Regulates the speed of the clock by acting in the feedback loop between CCA1, LHY and APRR1/TOC1. Promotes the expression of CCA1 at night but not by days. This activational effect is enhanced by interaction with ADO1/ZTL. Association with ADO1/ZTL …	0.951
FKBP12	PIN1AT	AT5G64350.1	AT2G18040.1	FK506-binding protein 12; PPIases accelerate the folding of proteins. It catalyzes the cis-trans isomerization of proline imidic peptide bonds in oligopeptides (By similarity). Mediates rapamycin inactivation of TOR protein kinase activity	Peptidyl-prolyl cis-trans isomerase Pin1; Prolyl cis/trans isomerase with specificity for phospho- Ser-Pro bonds	0.949
FKBP12	RAPTOR1	AT5G64350.1	AT3G08850.1	FK506-binding protein 12; PPIases accelerate the folding of proteins. It catalyzes the cis-trans isomerization of proline imidic peptide bonds in oligopeptides (By similarity). Mediates rapamycin inactivation of TOR protein kinase activity	regulatory associated protein of mTOR; Probable component of the plant TOR kinase pathway that recruits substrates for TOR. Modulates plant cell growth and regulates the activity of ATPK1 kinase in response to osmotic stress	0.978
FKBP12	RAPTOR2	AT5G64350.1	AT5G01770.1	FK506-binding protein 12; PPIases accelerate the folding of proteins. It catalyzes the cis-trans isomerization of proline imidic peptide bonds in oligopeptides (By similarity). Mediates rapamycin inactivation of TOR protein kinase activity	RAPTOR2; Probable component of the plant TOR kinase pathway (By similarity)	0.97
FKBP12	TOR	AT5G64350.1	AT1G50030.1	FK506-binding protein 12; PPIases accelerate the folding of proteins. It catalyzes the cis-trans isomerization of proline imidic peptide bonds in oligopeptides (By similarity). Mediates rapamycin inactivation of TOR protein kinase activity	target of rapamycin; Essential cell growth regulator that controls development from early embryo to seed production. Controls plant growth in environmental stress conditions. Acts through the phosphorylation of downstream effectors that are recruited by the binding partner RAPTOR. Acts by activating transcription, protein synthesis and ribosome biogenesis, and inhibiting mRNA degradation and auto…	0.998
AK-LYS1	FKBP12	AT5G13280.1	AT5G64350.1	aspartokinase 1; Involved in the first step of essential amino acids lysine, threonine, methionine and isoleucine synthesis via the aspartate-family pathway	FK506-binding protein 12; PPIases accelerate the folding of proteins. It catalyzes the cis-trans isomerization of proline imidic peptide bonds in oligopeptides (By similarity). Mediates rapamycin inactivation of TOR protein kinase activity	0.948
At5g14060	FKBP12	AT5G14060.1	AT5G64350.1	aspartokinase 2; Involved in the first step of essential amino acids lysine, threonine, methionine and isoleucine synthesis via the aspartate-family pathway	FK506-binding protein 12; PPIases accelerate the folding of proteins. It catalyzes the cis-trans isomerization of proline imidic peptide bonds in oligopeptides (By similarity). Mediates rapamycin inactivation of TOR protein kinase activity	0.948
FIP37	FKBP12	AT3G54170.1	AT5G64350.1	FKBP12 interacting protein 37; Essential protein required during endosperm development and embryogenesis. Involved in endoreduplication, especially in trichomes. May play a role in splicing events	FK506-binding protein 12; PPIases accelerate the folding of proteins. It catalyzes the cis-trans isomerization of proline imidic peptide bonds in oligopeptides (By similarity). Mediates rapamycin inactivation of TOR protein kinase activity	0.994
GTF2H2	FKBP12	AT1G05055.1	AT5G64350.1	general transcription factor II H2	FK506-binding protein 12; PPIases accelerate the folding of proteins. It catalyzes the cis-trans isomerization of proline imidic peptide bonds in oligopeptides (By similarity). Mediates rapamycin inactivation of TOR protein kinase activity	0.956
NFXL1	FKBP12	AT1G10170.1	AT5G64350.1	NF-X-like 1; Mediates E2-dependent ubiquitination (By similarity). Confers resistance to osmotic stress such as high salinity. Promotes H(2)O(2) production. Negative regulator of some defense- related genes via an salicylic acid (SA)-dependent signaling pathway. Confers susceptibility to the compatible phytopathogen Pseudomonas syringae pv. tomato strain DC3000 (Pst DC3000). Mediates resistance t…	FK506-binding protein 12; PPIases accelerate the folding of proteins. It catalyzes the cis-trans isomerization of proline imidic peptide bonds in oligopeptides (By similarity). Mediates rapamycin inactivation of TOR protein kinase activity	0.951
NFXL2	FKBP12	AT5G05660.1	AT5G64350.1	NFX1-like 2; Probable transcriptional regulator. May mediate E2- or E3-dependent ubiquitination. Required to gate light sensitivity during the night. Regulates the speed of the clock by acting in the feedback loop between CCA1, LHY and APRR1/TOC1. Promotes the expression of CCA1 at night but not by days. This activational effect is enhanced by interaction with ADO1/ZTL. Association with ADO1/ZTL …	FK506-binding protein 12; PPIases accelerate the folding of proteins. It catalyzes the cis-trans isomerization of proline imidic peptide bonds in oligopeptides (By similarity). Mediates rapamycin inactivation of TOR protein kinase activity	0.951
PIN1AT	FKBP12	AT2G18040.1	AT5G64350.1	Peptidyl-prolyl cis-trans isomerase Pin1; Prolyl cis/trans isomerase with specificity for phospho- Ser-Pro bonds	FK506-binding protein 12; PPIases accelerate the folding of proteins. It catalyzes the cis-trans isomerization of proline imidic peptide bonds in oligopeptides (By similarity). Mediates rapamycin inactivation of TOR protein kinase activity	0.949
RAPTOR1	FKBP12	AT3G08850.1	AT5G64350.1	regulatory associated protein of mTOR; Probable component of the plant TOR kinase pathway that recruits substrates for TOR. Modulates plant cell growth and regulates the activity of ATPK1 kinase in response to osmotic stress	FK506-binding protein 12; PPIases accelerate the folding of proteins. It catalyzes the cis-trans isomerization of proline imidic peptide bonds in oligopeptides (By similarity). Mediates rapamycin inactivation of TOR protein kinase activity	0.978
RAPTOR1	RAPTOR2	AT3G08850.1	AT5G01770.1	regulatory associated protein of mTOR; Probable component of the plant TOR kinase pathway that recruits substrates for TOR. Modulates plant cell growth and regulates the activity of ATPK1 kinase in response to osmotic stress	RAPTOR2; Probable component of the plant TOR kinase pathway (By similarity)	0.901
RAPTOR1	TOR	AT3G08850.1	AT1G50030.1	regulatory associated protein of mTOR; Probable component of the plant TOR kinase pathway that recruits substrates for TOR. Modulates plant cell growth and regulates the activity of ATPK1 kinase in response to osmotic stress	target of rapamycin; Essential cell growth regulator that controls development from early embryo to seed production. Controls plant growth in environmental stress conditions. Acts through the phosphorylation of downstream effectors that are recruited by the binding partner RAPTOR. Acts by activating transcription, protein synthesis and ribosome biogenesis, and inhibiting mRNA degradation and auto…	0.999
RAPTOR2	FKBP12	AT5G01770.1	AT5G64350.1	RAPTOR2; Probable component of the plant TOR kinase pathway (By similarity)	FK506-binding protein 12; PPIases accelerate the folding of proteins. It catalyzes the cis-trans isomerization of proline imidic peptide bonds in oligopeptides (By similarity). Mediates rapamycin inactivation of TOR protein kinase activity	0.97
RAPTOR2	RAPTOR1	AT5G01770.1	AT3G08850.1	RAPTOR2; Probable component of the plant TOR kinase pathway (By similarity)	regulatory associated protein of mTOR; Probable component of the plant TOR kinase pathway that recruits substrates for TOR. Modulates plant cell growth and regulates the activity of ATPK1 kinase in response to osmotic stress	0.901
RAPTOR2	TOR	AT5G01770.1	AT1G50030.1	RAPTOR2; Probable component of the plant TOR kinase pathway (By similarity)	target of rapamycin; Essential cell growth regulator that controls development from early embryo to seed production. Controls plant growth in environmental stress conditions. Acts through the phosphorylation of downstream effectors that are recruited by the binding partner RAPTOR. Acts by activating transcription, protein synthesis and ribosome biogenesis, and inhibiting mRNA degradation and auto…	0.998
TOR	FKBP12	AT1G50030.1	AT5G64350.1	target of rapamycin; Essential cell growth regulator that controls development from early embryo to seed production. Controls plant growth in environmental stress conditions. Acts through the phosphorylation of downstream effectors that are recruited by the binding partner RAPTOR. Acts by activating transcription, protein synthesis and ribosome biogenesis, and inhibiting mRNA degradation and auto…	FK506-binding protein 12; PPIases accelerate the folding of proteins. It catalyzes the cis-trans isomerization of proline imidic peptide bonds in oligopeptides (By similarity). Mediates rapamycin inactivation of TOR protein kinase activity	0.998
TOR	RAPTOR1	AT1G50030.1	AT3G08850.1	target of rapamycin; Essential cell growth regulator that controls development from early embryo to seed production. Controls plant growth in environmental stress conditions. Acts through the phosphorylation of downstream effectors that are recruited by the binding partner RAPTOR. Acts by activating transcription, protein synthesis and ribosome biogenesis, and inhibiting mRNA degradation and auto…	regulatory associated protein of mTOR; Probable component of the plant TOR kinase pathway that recruits substrates for TOR. Modulates plant cell growth and regulates the activity of ATPK1 kinase in response to osmotic stress	0.999
TOR	RAPTOR2	AT1G50030.1	AT5G01770.1	target of rapamycin; Essential cell growth regulator that controls development from early embryo to seed production. Controls plant growth in environmental stress conditions. Acts through the phosphorylation of downstream effectors that are recruited by the binding partner RAPTOR. Acts by activating transcription, protein synthesis and ribosome biogenesis, and inhibiting mRNA degradation and auto…	RAPTOR2; Probable component of the plant TOR kinase pathway (By similarity)	0.998

## Sheet: AtFKBP13
node1	node2	node1 accession	node2 accession	node1 annotation	node2 annotation	score
FKBP13	AT2G05310	AT5G45680.1	AT2G05310.1	FK506-binding protein 13; PPIases accelerate the folding of proteins. It catalyzes the cis-trans isomerization of proline imidic peptide bonds in oligopeptides. Responsive of the major PPIase activity in the chloroplast thylakoid lumen. Regulates the accumulation of Rieske protein, an essential component of the photosynthetic electron transport chain	uncharacterized protein	0.858
FKBP13	AT3G15300	AT5G45680.1	AT3G15300.1	FK506-binding protein 13; PPIases accelerate the folding of proteins. It catalyzes the cis-trans isomerization of proline imidic peptide bonds in oligopeptides. Responsive of the major PPIase activity in the chloroplast thylakoid lumen. Regulates the accumulation of Rieske protein, an essential component of the photosynthetic electron transport chain	VQ motif-containing protein	0.904
FKBP13	CCB3	AT5G45680.1	AT5G36120.1	FK506-binding protein 13; PPIases accelerate the folding of proteins. It catalyzes the cis-trans isomerization of proline imidic peptide bonds in oligopeptides. Responsive of the major PPIase activity in the chloroplast thylakoid lumen. Regulates the accumulation of Rieske protein, an essential component of the photosynthetic electron transport chain	cofactor assembly, complex C (B6F)	0.847
FKBP13	CYP38	AT5G45680.1	AT3G01480.1	FK506-binding protein 13; PPIases accelerate the folding of proteins. It catalyzes the cis-trans isomerization of proline imidic peptide bonds in oligopeptides. Responsive of the major PPIase activity in the chloroplast thylakoid lumen. Regulates the accumulation of Rieske protein, an essential component of the photosynthetic electron transport chain	cyclophilin 38; PPIases accelerate the folding of proteins. It catalyzes the cis-trans isomerization of proline imidic peptide bonds in oligopeptides. Required for the assembly and stabilization of PSII	0.941
FKBP13	HCF164	AT5G45680.1	AT4G37200.1	FK506-binding protein 13; PPIases accelerate the folding of proteins. It catalyzes the cis-trans isomerization of proline imidic peptide bonds in oligopeptides. Responsive of the major PPIase activity in the chloroplast thylakoid lumen. Regulates the accumulation of Rieske protein, an essential component of the photosynthetic electron transport chain	thioredoxin-like protein HCF164; Thiol-disulfide oxidoreductase that participates in various redox reactions in the chloroplast. Mediates the reduction of PSI-N in the thylakoid lumen. May interact and probalby reduce other target proteins of the thylakoid membrane, such as FTSH2, FTSH8, LHCB5, atpA, atpB, atpE, petA and petC. Involved in the biogenesis of the plastid cytochrome b6f complex. Redu…	0.867
FKBP13	PPL1	AT5G45680.1	AT3G55330.1	FK506-binding protein 13; PPIases accelerate the folding of proteins. It catalyzes the cis-trans isomerization of proline imidic peptide bonds in oligopeptides. Responsive of the major PPIase activity in the chloroplast thylakoid lumen. Regulates the accumulation of Rieske protein, an essential component of the photosynthetic electron transport chain	PsbP-like protein 1; Required for efficient repair of photodamaged PSII, but not tightly associated with the complex	0.854
FKBP13	PnsB5	AT5G45680.1	AT5G43750.1	FK506-binding protein 13; PPIases accelerate the folding of proteins. It catalyzes the cis-trans isomerization of proline imidic peptide bonds in oligopeptides. Responsive of the major PPIase activity in the chloroplast thylakoid lumen. Regulates the accumulation of Rieske protein, an essential component of the photosynthetic electron transport chain	NAD(P)H dehydrogenase 18	0.887
FKBP13	PnsL2	AT5G45680.1	AT1G14150.1	FK506-binding protein 13; PPIases accelerate the folding of proteins. It catalyzes the cis-trans isomerization of proline imidic peptide bonds in oligopeptides. Responsive of the major PPIase activity in the chloroplast thylakoid lumen. Regulates the accumulation of Rieske protein, an essential component of the photosynthetic electron transport chain	Photosynthetic NDH subcomplex L 2; Required for both formation and activity of the chloroplast NAD(P)H dehydrogenase (NDH) complex	0.853
FKBP13	Pnsl5	AT5G45680.1	AT5G13120.1	FK506-binding protein 13; PPIases accelerate the folding of proteins. It catalyzes the cis-trans isomerization of proline imidic peptide bonds in oligopeptides. Responsive of the major PPIase activity in the chloroplast thylakoid lumen. Regulates the accumulation of Rieske protein, an essential component of the photosynthetic electron transport chain	Photosynthetic NDH subcomplex L 5; PPIases accelerate the folding of proteins. It catalyzes the cis-trans isomerization of proline imidic peptide bonds in oligopeptides	0.97
FKBP13	ROC4	AT5G45680.1	AT3G62030.2	FK506-binding protein 13; PPIases accelerate the folding of proteins. It catalyzes the cis-trans isomerization of proline imidic peptide bonds in oligopeptides. Responsive of the major PPIase activity in the chloroplast thylakoid lumen. Regulates the accumulation of Rieske protein, an essential component of the photosynthetic electron transport chain	rotamase CYP 4; PPIases accelerate the folding of proteins. It catalyzes the cis-trans isomerization of proline imidic peptide bonds in oligopeptides	0.933
AT2G05310	CYP38	AT2G05310.1	AT3G01480.1	uncharacterized protein	cyclophilin 38; PPIases accelerate the folding of proteins. It catalyzes the cis-trans isomerization of proline imidic peptide bonds in oligopeptides. Required for the assembly and stabilization of PSII	0.744
AT2G05310	FKBP13	AT2G05310.1	AT5G45680.1	uncharacterized protein	FK506-binding protein 13; PPIases accelerate the folding of proteins. It catalyzes the cis-trans isomerization of proline imidic peptide bonds in oligopeptides. Responsive of the major PPIase activity in the chloroplast thylakoid lumen. Regulates the accumulation of Rieske protein, an essential component of the photosynthetic electron transport chain	0.858
AT2G05310	PPL1	AT2G05310.1	AT3G55330.1	uncharacterized protein	PsbP-like protein 1; Required for efficient repair of photodamaged PSII, but not tightly associated with the complex	0.821
AT2G05310	PnsB5	AT2G05310.1	AT5G43750.1	uncharacterized protein	NAD(P)H dehydrogenase 18	0.752
AT2G05310	PnsL2	AT2G05310.1	AT1G14150.1	uncharacterized protein	Photosynthetic NDH subcomplex L 2; Required for both formation and activity of the chloroplast NAD(P)H dehydrogenase (NDH) complex	0.717
AT3G15300	FKBP13	AT3G15300.1	AT5G45680.1	VQ motif-containing protein	FK506-binding protein 13; PPIases accelerate the folding of proteins. It catalyzes the cis-trans isomerization of proline imidic peptide bonds in oligopeptides. Responsive of the major PPIase activity in the chloroplast thylakoid lumen. Regulates the accumulation of Rieske protein, an essential component of the photosynthetic electron transport chain	0.904
CCB3	CYP38	AT5G36120.1	AT3G01480.1	cofactor assembly, complex C (B6F)	cyclophilin 38; PPIases accelerate the folding of proteins. It catalyzes the cis-trans isomerization of proline imidic peptide bonds in oligopeptides. Required for the assembly and stabilization of PSII	0.714
CCB3	FKBP13	AT5G36120.1	AT5G45680.1	cofactor assembly, complex C (B6F)	FK506-binding protein 13; PPIases accelerate the folding of proteins. It catalyzes the cis-trans isomerization of proline imidic peptide bonds in oligopeptides. Responsive of the major PPIase activity in the chloroplast thylakoid lumen. Regulates the accumulation of Rieske protein, an essential component of the photosynthetic electron transport chain	0.847
CCB3	PPL1	AT5G36120.1	AT3G55330.1	cofactor assembly, complex C (B6F)	PsbP-like protein 1; Required for efficient repair of photodamaged PSII, but not tightly associated with the complex	0.721
CYP38	AT2G05310	AT3G01480.1	AT2G05310.1	cyclophilin 38; PPIases accelerate the folding of proteins. It catalyzes the cis-trans isomerization of proline imidic peptide bonds in oligopeptides. Required for the assembly and stabilization of PSII	uncharacterized protein	0.744
CYP38	CCB3	AT3G01480.1	AT5G36120.1	cyclophilin 38; PPIases accelerate the folding of proteins. It catalyzes the cis-trans isomerization of proline imidic peptide bonds in oligopeptides. Required for the assembly and stabilization of PSII	cofactor assembly, complex C (B6F)	0.714
CYP38	FKBP13	AT3G01480.1	AT5G45680.1	cyclophilin 38; PPIases accelerate the folding of proteins. It catalyzes the cis-trans isomerization of proline imidic peptide bonds in oligopeptides. Required for the assembly and stabilization of PSII	FK506-binding protein 13; PPIases accelerate the folding of proteins. It catalyzes the cis-trans isomerization of proline imidic peptide bonds in oligopeptides. Responsive of the major PPIase activity in the chloroplast thylakoid lumen. Regulates the accumulation of Rieske protein, an essential component of the photosynthetic electron transport chain	0.941
CYP38	PPL1	AT3G01480.1	AT3G55330.1	cyclophilin 38; PPIases accelerate the folding of proteins. It catalyzes the cis-trans isomerization of proline imidic peptide bonds in oligopeptides. Required for the assembly and stabilization of PSII	PsbP-like protein 1; Required for efficient repair of photodamaged PSII, but not tightly associated with the complex	0.976
CYP38	PnsB5	AT3G01480.1	AT5G43750.1	cyclophilin 38; PPIases accelerate the folding of proteins. It catalyzes the cis-trans isomerization of proline imidic peptide bonds in oligopeptides. Required for the assembly and stabilization of PSII	NAD(P)H dehydrogenase 18	0.861
CYP38	PnsL2	AT3G01480.1	AT1G14150.1	cyclophilin 38; PPIases accelerate the folding of proteins. It catalyzes the cis-trans isomerization of proline imidic peptide bonds in oligopeptides. Required for the assembly and stabilization of PSII	Photosynthetic NDH subcomplex L 2; Required for both formation and activity of the chloroplast NAD(P)H dehydrogenase (NDH) complex	0.891
CYP38	Pnsl5	AT3G01480.1	AT5G13120.1	cyclophilin 38; PPIases accelerate the folding of proteins. It catalyzes the cis-trans isomerization of proline imidic peptide bonds in oligopeptides. Required for the assembly and stabilization of PSII	Photosynthetic NDH subcomplex L 5; PPIases accelerate the folding of proteins. It catalyzes the cis-trans isomerization of proline imidic peptide bonds in oligopeptides	0.906
CYP38	ROC4	AT3G01480.1	AT3G62030.2	cyclophilin 38; PPIases accelerate the folding of proteins. It catalyzes the cis-trans isomerization of proline imidic peptide bonds in oligopeptides. Required for the assembly and stabilization of PSII	rotamase CYP 4; PPIases accelerate the folding of proteins. It catalyzes the cis-trans isomerization of proline imidic peptide bonds in oligopeptides	0.956
HCF164	FKBP13	AT4G37200.1	AT5G45680.1	thioredoxin-like protein HCF164; Thiol-disulfide oxidoreductase that participates in various redox reactions in the chloroplast. Mediates the reduction of PSI-N in the thylakoid lumen. May interact and probalby reduce other target proteins of the thylakoid membrane, such as FTSH2, FTSH8, LHCB5, atpA, atpB, atpE, petA and petC. Involved in the biogenesis of the plastid cytochrome b6f complex. Redu…	FK506-binding protein 13; PPIases accelerate the folding of proteins. It catalyzes the cis-trans isomerization of proline imidic peptide bonds in oligopeptides. Responsive of the major PPIase activity in the chloroplast thylakoid lumen. Regulates the accumulation of Rieske protein, an essential component of the photosynthetic electron transport chain	0.867
PPL1	AT2G05310	AT3G55330.1	AT2G05310.1	PsbP-like protein 1; Required for efficient repair of photodamaged PSII, but not tightly associated with the complex	uncharacterized protein	0.821
PPL1	CCB3	AT3G55330.1	AT5G36120.1	PsbP-like protein 1; Required for efficient repair of photodamaged PSII, but not tightly associated with the complex	cofactor assembly, complex C (B6F)	0.721
PPL1	CYP38	AT3G55330.1	AT3G01480.1	PsbP-like protein 1; Required for efficient repair of photodamaged PSII, but not tightly associated with the complex	cyclophilin 38; PPIases accelerate the folding of proteins. It catalyzes the cis-trans isomerization of proline imidic peptide bonds in oligopeptides. Required for the assembly and stabilization of PSII	0.976
PPL1	FKBP13	AT3G55330.1	AT5G45680.1	PsbP-like protein 1; Required for efficient repair of photodamaged PSII, but not tightly associated with the complex	FK506-binding protein 13; PPIases accelerate the folding of proteins. It catalyzes the cis-trans isomerization of proline imidic peptide bonds in oligopeptides. Responsive of the major PPIase activity in the chloroplast thylakoid lumen. Regulates the accumulation of Rieske protein, an essential component of the photosynthetic electron transport chain	0.854
PPL1	PnsB5	AT3G55330.1	AT5G43750.1	PsbP-like protein 1; Required for efficient repair of photodamaged PSII, but not tightly associated with the complex	NAD(P)H dehydrogenase 18	0.871
PPL1	PnsL2	AT3G55330.1	AT1G14150.1	PsbP-like protein 1; Required for efficient repair of photodamaged PSII, but not tightly associated with the complex	Photosynthetic NDH subcomplex L 2; Required for both formation and activity of the chloroplast NAD(P)H dehydrogenase (NDH) complex	0.972
PnsB5	AT2G05310	AT5G43750.1	AT2G05310.1	NAD(P)H dehydrogenase 18	uncharacterized protein	0.752
PnsB5	CYP38	AT5G43750.1	AT3G01480.1	NAD(P)H dehydrogenase 18	cyclophilin 38; PPIases accelerate the folding of proteins. It catalyzes the cis-trans isomerization of proline imidic peptide bonds in oligopeptides. Required for the assembly and stabilization of PSII	0.861
PnsB5	FKBP13	AT5G43750.1	AT5G45680.1	NAD(P)H dehydrogenase 18	FK506-binding protein 13; PPIases accelerate the folding of proteins. It catalyzes the cis-trans isomerization of proline imidic peptide bonds in oligopeptides. Responsive of the major PPIase activity in the chloroplast thylakoid lumen. Regulates the accumulation of Rieske protein, an essential component of the photosynthetic electron transport chain	0.887
PnsB5	PPL1	AT5G43750.1	AT3G55330.1	NAD(P)H dehydrogenase 18	PsbP-like protein 1; Required for efficient repair of photodamaged PSII, but not tightly associated with the complex	0.871
PnsB5	PnsL2	AT5G43750.1	AT1G14150.1	NAD(P)H dehydrogenase 18	Photosynthetic NDH subcomplex L 2; Required for both formation and activity of the chloroplast NAD(P)H dehydrogenase (NDH) complex	0.934
PnsB5	Pnsl5	AT5G43750.1	AT5G13120.1	NAD(P)H dehydrogenase 18	Photosynthetic NDH subcomplex L 5; PPIases accelerate the folding of proteins. It catalyzes the cis-trans isomerization of proline imidic peptide bonds in oligopeptides	0.808
PnsL2	AT2G05310	AT1G14150.1	AT2G05310.1	Photosynthetic NDH subcomplex L 2; Required for both formation and activity of the chloroplast NAD(P)H dehydrogenase (NDH) complex	uncharacterized protein	0.717
PnsL2	CYP38	AT1G14150.1	AT3G01480.1	Photosynthetic NDH subcomplex L 2; Required for both formation and activity of the chloroplast NAD(P)H dehydrogenase (NDH) complex	cyclophilin 38; PPIases accelerate the folding of proteins. It catalyzes the cis-trans isomerization of proline imidic peptide bonds in oligopeptides. Required for the assembly and stabilization of PSII	0.891
PnsL2	FKBP13	AT1G14150.1	AT5G45680.1	Photosynthetic NDH subcomplex L 2; Required for both formation and activity of the chloroplast NAD(P)H dehydrogenase (NDH) complex	FK506-binding protein 13; PPIases accelerate the folding of proteins. It catalyzes the cis-trans isomerization of proline imidic peptide bonds in oligopeptides. Responsive of the major PPIase activity in the chloroplast thylakoid lumen. Regulates the accumulation of Rieske protein, an essential component of the photosynthetic electron transport chain	0.853
PnsL2	PPL1	AT1G14150.1	AT3G55330.1	Photosynthetic NDH subcomplex L 2; Required for both formation and activity of the chloroplast NAD(P)H dehydrogenase (NDH) complex	PsbP-like protein 1; Required for efficient repair of photodamaged PSII, but not tightly associated with the complex	0.972
PnsL2	PnsB5	AT1G14150.1	AT5G43750.1	Photosynthetic NDH subcomplex L 2; Required for both formation and activity of the chloroplast NAD(P)H dehydrogenase (NDH) complex	NAD(P)H dehydrogenase 18	0.934
Pnsl5	CYP38	AT5G13120.1	AT3G01480.1	Photosynthetic NDH subcomplex L 5; PPIases accelerate the folding of proteins. It catalyzes the cis-trans isomerization of proline imidic peptide bonds in oligopeptides	cyclophilin 38; PPIases accelerate the folding of proteins. It catalyzes the cis-trans isomerization of proline imidic peptide bonds in oligopeptides. Required for the assembly and stabilization of PSII	0.906
Pnsl5	FKBP13	AT5G13120.1	AT5G45680.1	Photosynthetic NDH subcomplex L 5; PPIases accelerate the folding of proteins. It catalyzes the cis-trans isomerization of proline imidic peptide bonds in oligopeptides	FK506-binding protein 13; PPIases accelerate the folding of proteins. It catalyzes the cis-trans isomerization of proline imidic peptide bonds in oligopeptides. Responsive of the major PPIase activity in the chloroplast thylakoid lumen. Regulates the accumulation of Rieske protein, an essential component of the photosynthetic electron transport chain	0.97
Pnsl5	PnsB5	AT5G13120.1	AT5G43750.1	Photosynthetic NDH subcomplex L 5; PPIases accelerate the folding of proteins. It catalyzes the cis-trans isomerization of proline imidic peptide bonds in oligopeptides	NAD(P)H dehydrogenase 18	0.808
ROC4	CYP38	AT3G62030.2	AT3G01480.1	rotamase CYP 4; PPIases accelerate the folding of proteins. It catalyzes the cis-trans isomerization of proline imidic peptide bonds in oligopeptides	cyclophilin 38; PPIases accelerate the folding of proteins. It catalyzes the cis-trans isomerization of proline imidic peptide bonds in oligopeptides. Required for the assembly and stabilization of PSII	0.956
ROC4	FKBP13	AT3G62030.2	AT5G45680.1	rotamase CYP 4; PPIases accelerate the folding of proteins. It catalyzes the cis-trans isomerization of proline imidic peptide bonds in oligopeptides	FK506-binding protein 13; PPIases accelerate the folding of proteins. It catalyzes the cis-trans isomerization of proline imidic peptide bonds in oligopeptides. Responsive of the major PPIase activity in the chloroplast thylakoid lumen. Regulates the accumulation of Rieske protein, an essential component of the photosynthetic electron transport chain	0.933

## Sheet: AtFKBP15-1
node1	node2	node1 accession	node2 accession	node1 annotation	node2 annotation	score
FKBP15-1	AKHSDH1	AT3G25220.1	AT1G31230.1	FK506-binding protein 2-1; PPIases accelerate the folding of proteins. It catalyzes the cis-trans isomerization of proline imidic peptide bonds in oligopeptides (By similarity)	aspartate kinase-homoserine dehydrogenase i	0.806
FKBP15-1	AKHSDH2	AT3G25220.1	AT4G19710.2	FK506-binding protein 2-1; PPIases accelerate the folding of proteins. It catalyzes the cis-trans isomerization of proline imidic peptide bonds in oligopeptides (By similarity)	aspartate kinase-homoserine dehydrogenase ii	0.806
FKBP15-1	AT5G15680	AT3G25220.1	AT5G15680.1	FK506-binding protein 2-1; PPIases accelerate the folding of proteins. It catalyzes the cis-trans isomerization of proline imidic peptide bonds in oligopeptides (By similarity)	armadillo/beta-catenin-like repeat-containing protein	0.833
FKBP15-1	EIF4E	AT3G25220.1	AT4G18040.1	FK506-binding protein 2-1; PPIases accelerate the folding of proteins. It catalyzes the cis-trans isomerization of proline imidic peptide bonds in oligopeptides (By similarity)	translation initiation factor eIF-4E; Component of the protein complex eIF4F, which is involved in the recognition of the mRNA cap, ATP-dependent unwinding of 5’-terminal secondary structure and recruitment of mRNA to the ribosome. Recognizes and binds the 7-methylguanosine- containing mRNA cap during an early step in the initiation of protein synthesis and facilitates ribosome binding by inducin…	0.777
FKBP15-1	EMB3142	AT3G25220.1	AT5G51200.1	FK506-binding protein 2-1; PPIases accelerate the folding of proteins. It catalyzes the cis-trans isomerization of proline imidic peptide bonds in oligopeptides (By similarity)	EMBRYO DEFECTIVE 3142	0.833
FKBP15-1	LSP1	AT3G25220.1	AT5G35620.1	FK506-binding protein 2-1; PPIases accelerate the folding of proteins. It catalyzes the cis-trans isomerization of proline imidic peptide bonds in oligopeptides (By similarity)	translation initiation factor 4E-2; Component of the protein complex eIF4F, which is involved in the recognition of the mRNA cap, ATP-dependent unwinding of 5’-terminal secondary structure and recruitment of mRNA to the ribosome. Recognizes and binds the 7-methylguanosine- containing mRNA cap during an early step in the initiation of protein synthesis and facilitates ribosome binding by inducing …	0.746
FKBP15-1	Pnsl5	AT3G25220.1	AT5G13120.1	FK506-binding protein 2-1; PPIases accelerate the folding of proteins. It catalyzes the cis-trans isomerization of proline imidic peptide bonds in oligopeptides (By similarity)	Photosynthetic NDH subcomplex L 5; PPIases accelerate the folding of proteins. It catalyzes the cis-trans isomerization of proline imidic peptide bonds in oligopeptides	0.834
FKBP15-1	ROC5	AT3G25220.1	AT4G34870.1	FK506-binding protein 2-1; PPIases accelerate the folding of proteins. It catalyzes the cis-trans isomerization of proline imidic peptide bonds in oligopeptides (By similarity)	rotamase cyclophilin 5; PPIases accelerate the folding of proteins. It catalyzes the cis-trans isomerization of proline imidic peptide bonds in oligopeptides	0.743
AKHSDH1	AKHSDH2	AT1G31230.1	AT4G19710.2	aspartate kinase-homoserine dehydrogenase i	aspartate kinase-homoserine dehydrogenase ii	0.999
AKHSDH1	FKBP15-1	AT1G31230.1	AT3G25220.1	aspartate kinase-homoserine dehydrogenase i	FK506-binding protein 2-1; PPIases accelerate the folding of proteins. It catalyzes the cis-trans isomerization of proline imidic peptide bonds in oligopeptides (By similarity)	0.806
AKHSDH2	AKHSDH1	AT4G19710.2	AT1G31230.1	aspartate kinase-homoserine dehydrogenase ii	aspartate kinase-homoserine dehydrogenase i	0.999
AKHSDH2	FKBP15-1	AT4G19710.2	AT3G25220.1	aspartate kinase-homoserine dehydrogenase ii	FK506-binding protein 2-1; PPIases accelerate the folding of proteins. It catalyzes the cis-trans isomerization of proline imidic peptide bonds in oligopeptides (By similarity)	0.806
AT5G15680	FKBP15-1	AT5G15680.1	AT3G25220.1	armadillo/beta-catenin-like repeat-containing protein	FK506-binding protein 2-1; PPIases accelerate the folding of proteins. It catalyzes the cis-trans isomerization of proline imidic peptide bonds in oligopeptides (By similarity)	0.833
EIF4E	FKBP15-1	AT4G18040.1	AT3G25220.1	translation initiation factor eIF-4E; Component of the protein complex eIF4F, which is involved in the recognition of the mRNA cap, ATP-dependent unwinding of 5’-terminal secondary structure and recruitment of mRNA to the ribosome. Recognizes and binds the 7-methylguanosine- containing mRNA cap during an early step in the initiation of protein synthesis and facilitates ribosome binding by inducin…	FK506-binding protein 2-1; PPIases accelerate the folding of proteins. It catalyzes the cis-trans isomerization of proline imidic peptide bonds in oligopeptides (By similarity)	0.777
EIF4E	LSP1	AT4G18040.1	AT5G35620.1	translation initiation factor eIF-4E; Component of the protein complex eIF4F, which is involved in the recognition of the mRNA cap, ATP-dependent unwinding of 5’-terminal secondary structure and recruitment of mRNA to the ribosome. Recognizes and binds the 7-methylguanosine- containing mRNA cap during an early step in the initiation of protein synthesis and facilitates ribosome binding by inducin…	translation initiation factor 4E-2; Component of the protein complex eIF4F, which is involved in the recognition of the mRNA cap, ATP-dependent unwinding of 5’-terminal secondary structure and recruitment of mRNA to the ribosome. Recognizes and binds the 7-methylguanosine- containing mRNA cap during an early step in the initiation of protein synthesis and facilitates ribosome binding by inducing …	0.888
EMB3142	FKBP15-1	AT5G51200.1	AT3G25220.1	EMBRYO DEFECTIVE 3142	FK506-binding protein 2-1; PPIases accelerate the folding of proteins. It catalyzes the cis-trans isomerization of proline imidic peptide bonds in oligopeptides (By similarity)	0.833
LSP1	EIF4E	AT5G35620.1	AT4G18040.1	translation initiation factor 4E-2; Component of the protein complex eIF4F, which is involved in the recognition of the mRNA cap, ATP-dependent unwinding of 5’-terminal secondary structure and recruitment of mRNA to the ribosome. Recognizes and binds the 7-methylguanosine- containing mRNA cap during an early step in the initiation of protein synthesis and facilitates ribosome binding by inducing …	translation initiation factor eIF-4E; Component of the protein complex eIF4F, which is involved in the recognition of the mRNA cap, ATP-dependent unwinding of 5’-terminal secondary structure and recruitment of mRNA to the ribosome. Recognizes and binds the 7-methylguanosine- containing mRNA cap during an early step in the initiation of protein synthesis and facilitates ribosome binding by inducin…	0.888
LSP1	FKBP15-1	AT5G35620.1	AT3G25220.1	translation initiation factor 4E-2; Component of the protein complex eIF4F, which is involved in the recognition of the mRNA cap, ATP-dependent unwinding of 5’-terminal secondary structure and recruitment of mRNA to the ribosome. Recognizes and binds the 7-methylguanosine- containing mRNA cap during an early step in the initiation of protein synthesis and facilitates ribosome binding by inducing …	FK506-binding protein 2-1; PPIases accelerate the folding of proteins. It catalyzes the cis-trans isomerization of proline imidic peptide bonds in oligopeptides (By similarity)	0.746
Pnsl5	FKBP15-1	AT5G13120.1	AT3G25220.1	Photosynthetic NDH subcomplex L 5; PPIases accelerate the folding of proteins. It catalyzes the cis-trans isomerization of proline imidic peptide bonds in oligopeptides	FK506-binding protein 2-1; PPIases accelerate the folding of proteins. It catalyzes the cis-trans isomerization of proline imidic peptide bonds in oligopeptides (By similarity)	0.834
ROC5	FKBP15-1	AT4G34870.1	AT3G25220.1	rotamase cyclophilin 5; PPIases accelerate the folding of proteins. It catalyzes the cis-trans isomerization of proline imidic peptide bonds in oligopeptides	FK506-binding protein 2-1; PPIases accelerate the folding of proteins. It catalyzes the cis-trans isomerization of proline imidic peptide bonds in oligopeptides (By similarity)	0.743

## Sheet: AtFKBP16-1
node1	node2	node1 accession	node2 accession	node1 annotation	node2 annotation	score
AT4G26555	AT1G05785	AT4G26555.1	AT1G05785.1	FKBP-like peptidyl-prolyl cis-trans isomerase family protein; PPIases accelerate the folding of proteins. It catalyzes the cis-trans isomerization of proline imidic peptide bonds in oligopeptides (By similarity)	Got1/Sft2-like vescicle transport protein	0.756
AT4G26555	AT1G31780	AT4G26555.1	AT1G31780.1	FKBP-like peptidyl-prolyl cis-trans isomerase family protein; PPIases accelerate the folding of proteins. It catalyzes the cis-trans isomerization of proline imidic peptide bonds in oligopeptides (By similarity)	uncharacterized protein	0.763
AT4G26555	AT2G43560	AT4G26555.1	AT2G43560.1	FKBP-like peptidyl-prolyl cis-trans isomerase family protein; PPIases accelerate the folding of proteins. It catalyzes the cis-trans isomerization of proline imidic peptide bonds in oligopeptides (By similarity)	peptidylprolyl isomerase; PPIases accelerate the folding of proteins. It catalyzes the cis-trans isomerization of proline imidic peptide bonds in oligopeptides (By similarity)	0.95
AT4G26555	AT2G44920	AT4G26555.1	AT2G44920.2	FKBP-like peptidyl-prolyl cis-trans isomerase family protein; PPIases accelerate the folding of proteins. It catalyzes the cis-trans isomerization of proline imidic peptide bonds in oligopeptides (By similarity)	thylakoid lumenal protein 1	0.769
AT4G26555	AT3G03180	AT4G26555.1	AT3G03180.1	FKBP-like peptidyl-prolyl cis-trans isomerase family protein; PPIases accelerate the folding of proteins. It catalyzes the cis-trans isomerization of proline imidic peptide bonds in oligopeptides (By similarity)	Got1/Sft2-like vescicle transport protein	0.756
AT4G26555	AT3G49420	AT4G26555.1	AT5G01430.1	FKBP-like peptidyl-prolyl cis-trans isomerase family protein; PPIases accelerate the folding of proteins. It catalyzes the cis-trans isomerization of proline imidic peptide bonds in oligopeptides (By similarity)	Got1/Sft2-like vescicle transport protein	0.756
AT4G26555	AT3G49420.1	AT4G26555.1	AT3G49420.1	FKBP-like peptidyl-prolyl cis-trans isomerase family protein; PPIases accelerate the folding of proteins. It catalyzes the cis-trans isomerization of proline imidic peptide bonds in oligopeptides (By similarity)	Got1/Sft2-like vescicle transport-like protein	0.756
AT4G26555	AT3G60370	AT4G26555.1	AT3G60370.1	FKBP-like peptidyl-prolyl cis-trans isomerase family protein; PPIases accelerate the folding of proteins. It catalyzes the cis-trans isomerization of proline imidic peptide bonds in oligopeptides (By similarity)	FKBP-type peptidyl-prolyl cis-trans isomerase 6; PPIases accelerate the folding of proteins. It catalyzes the cis-trans isomerization of proline imidic peptide bonds in oligopeptides (By similarity). Involved in the accumulation of the PSII complex	0.924
AT4G26555	CYP38	AT4G26555.1	AT3G01480.1	FKBP-like peptidyl-prolyl cis-trans isomerase family protein; PPIases accelerate the folding of proteins. It catalyzes the cis-trans isomerization of proline imidic peptide bonds in oligopeptides (By similarity)	cyclophilin 38; PPIases accelerate the folding of proteins. It catalyzes the cis-trans isomerization of proline imidic peptide bonds in oligopeptides. Required for the assembly and stabilization of PSII	0.795
AT4G26555	PnsL4	AT4G26555.1	AT4G39710.1	FKBP-like peptidyl-prolyl cis-trans isomerase family protein; PPIases accelerate the folding of proteins. It catalyzes the cis-trans isomerization of proline imidic peptide bonds in oligopeptides (By similarity)	Photosynthetic NDH subcomplex L 4; PPIases accelerate the folding of proteins. It catalyzes the cis-trans isomerization of proline imidic peptide bonds in oligopeptides (By similarity). Probable subunit of the chloroplast NAD(P)H dehydrogenase (NDH) lumen subcomplex L that seems to be essential for stabilizing the NDH subcomplex A	0.873
AT1G05785	AT1G31780	AT1G05785.1	AT1G31780.1	Got1/Sft2-like vescicle transport protein	uncharacterized protein	0.83
AT1G05785	AT4G26555	AT1G05785.1	AT4G26555.1	Got1/Sft2-like vescicle transport protein	FKBP-like peptidyl-prolyl cis-trans isomerase family protein; PPIases accelerate the folding of proteins. It catalyzes the cis-trans isomerization of proline imidic peptide bonds in oligopeptides (By similarity)	0.756
AT1G31780	AT1G05785	AT1G31780.1	AT1G05785.1	uncharacterized protein	Got1/Sft2-like vescicle transport protein	0.83
AT1G31780	AT3G03180	AT1G31780.1	AT3G03180.1	uncharacterized protein	Got1/Sft2-like vescicle transport protein	0.83
AT1G31780	AT3G49420	AT1G31780.1	AT5G01430.1	uncharacterized protein	Got1/Sft2-like vescicle transport protein	0.83
AT1G31780	AT3G49420.1	AT1G31780.1	AT3G49420.1	uncharacterized protein	Got1/Sft2-like vescicle transport-like protein	0.83
AT1G31780	AT4G26555	AT1G31780.1	AT4G26555.1	uncharacterized protein	FKBP-like peptidyl-prolyl cis-trans isomerase family protein; PPIases accelerate the folding of proteins. It catalyzes the cis-trans isomerization of proline imidic peptide bonds in oligopeptides (By similarity)	0.763
AT2G43560	AT2G44920	AT2G43560.1	AT2G44920.2	peptidylprolyl isomerase; PPIases accelerate the folding of proteins. It catalyzes the cis-trans isomerization of proline imidic peptide bonds in oligopeptides (By similarity)	thylakoid lumenal protein 1	0.872
AT2G43560	AT3G60370	AT2G43560.1	AT3G60370.1	peptidylprolyl isomerase; PPIases accelerate the folding of proteins. It catalyzes the cis-trans isomerization of proline imidic peptide bonds in oligopeptides (By similarity)	FKBP-type peptidyl-prolyl cis-trans isomerase 6; PPIases accelerate the folding of proteins. It catalyzes the cis-trans isomerization of proline imidic peptide bonds in oligopeptides (By similarity). Involved in the accumulation of the PSII complex	0.704
AT2G43560	AT4G26555	AT2G43560.1	AT4G26555.1	peptidylprolyl isomerase; PPIases accelerate the folding of proteins. It catalyzes the cis-trans isomerization of proline imidic peptide bonds in oligopeptides (By similarity)	FKBP-like peptidyl-prolyl cis-trans isomerase family protein; PPIases accelerate the folding of proteins. It catalyzes the cis-trans isomerization of proline imidic peptide bonds in oligopeptides (By similarity)	0.95
AT2G43560	CYP38	AT2G43560.1	AT3G01480.1	peptidylprolyl isomerase; PPIases accelerate the folding of proteins. It catalyzes the cis-trans isomerization of proline imidic peptide bonds in oligopeptides (By similarity)	cyclophilin 38; PPIases accelerate the folding of proteins. It catalyzes the cis-trans isomerization of proline imidic peptide bonds in oligopeptides. Required for the assembly and stabilization of PSII	0.98
AT2G43560	PnsL4	AT2G43560.1	AT4G39710.1	peptidylprolyl isomerase; PPIases accelerate the folding of proteins. It catalyzes the cis-trans isomerization of proline imidic peptide bonds in oligopeptides (By similarity)	Photosynthetic NDH subcomplex L 4; PPIases accelerate the folding of proteins. It catalyzes the cis-trans isomerization of proline imidic peptide bonds in oligopeptides (By similarity). Probable subunit of the chloroplast NAD(P)H dehydrogenase (NDH) lumen subcomplex L that seems to be essential for stabilizing the NDH subcomplex A	0.818
AT2G44920	AT2G43560	AT2G44920.2	AT2G43560.1	thylakoid lumenal protein 1	peptidylprolyl isomerase; PPIases accelerate the folding of proteins. It catalyzes the cis-trans isomerization of proline imidic peptide bonds in oligopeptides (By similarity)	0.872
AT2G44920	AT4G26555	AT2G44920.2	AT4G26555.1	thylakoid lumenal protein 1	FKBP-like peptidyl-prolyl cis-trans isomerase family protein; PPIases accelerate the folding of proteins. It catalyzes the cis-trans isomerization of proline imidic peptide bonds in oligopeptides (By similarity)	0.769
AT3G03180	AT1G31780	AT3G03180.1	AT1G31780.1	Got1/Sft2-like vescicle transport protein	uncharacterized protein	0.83
AT3G03180	AT4G26555	AT3G03180.1	AT4G26555.1	Got1/Sft2-like vescicle transport protein	FKBP-like peptidyl-prolyl cis-trans isomerase family protein; PPIases accelerate the folding of proteins. It catalyzes the cis-trans isomerization of proline imidic peptide bonds in oligopeptides (By similarity)	0.756
AT3G49420.1	AT1G31780	AT3G49420.1	AT1G31780.1	Got1/Sft2-like vescicle transport-like protein	uncharacterized protein	0.83
AT3G49420.1	AT4G26555	AT3G49420.1	AT4G26555.1	Got1/Sft2-like vescicle transport-like protein	FKBP-like peptidyl-prolyl cis-trans isomerase family protein; PPIases accelerate the folding of proteins. It catalyzes the cis-trans isomerization of proline imidic peptide bonds in oligopeptides (By similarity)	0.756
AT3G49420	AT1G31780	AT5G01430.1	AT1G31780.1	Got1/Sft2-like vescicle transport protein	uncharacterized protein	0.83
AT3G49420	AT4G26555	AT5G01430.1	AT4G26555.1	Got1/Sft2-like vescicle transport protein	FKBP-like peptidyl-prolyl cis-trans isomerase family protein; PPIases accelerate the folding of proteins. It catalyzes the cis-trans isomerization of proline imidic peptide bonds in oligopeptides (By similarity)	0.756
AT3G60370	AT2G43560	AT3G60370.1	AT2G43560.1	FKBP-type peptidyl-prolyl cis-trans isomerase 6; PPIases accelerate the folding of proteins. It catalyzes the cis-trans isomerization of proline imidic peptide bonds in oligopeptides (By similarity). Involved in the accumulation of the PSII complex	peptidylprolyl isomerase; PPIases accelerate the folding of proteins. It catalyzes the cis-trans isomerization of proline imidic peptide bonds in oligopeptides (By similarity)	0.704
AT3G60370	AT4G26555	AT3G60370.1	AT4G26555.1	FKBP-type peptidyl-prolyl cis-trans isomerase 6; PPIases accelerate the folding of proteins. It catalyzes the cis-trans isomerization of proline imidic peptide bonds in oligopeptides (By similarity). Involved in the accumulation of the PSII complex	FKBP-like peptidyl-prolyl cis-trans isomerase family protein; PPIases accelerate the folding of proteins. It catalyzes the cis-trans isomerization of proline imidic peptide bonds in oligopeptides (By similarity)	0.924
AT3G60370	CYP38	AT3G60370.1	AT3G01480.1	FKBP-type peptidyl-prolyl cis-trans isomerase 6; PPIases accelerate the folding of proteins. It catalyzes the cis-trans isomerization of proline imidic peptide bonds in oligopeptides (By similarity). Involved in the accumulation of the PSII complex	cyclophilin 38; PPIases accelerate the folding of proteins. It catalyzes the cis-trans isomerization of proline imidic peptide bonds in oligopeptides. Required for the assembly and stabilization of PSII	0.967
CYP38	AT2G43560	AT3G01480.1	AT2G43560.1	cyclophilin 38; PPIases accelerate the folding of proteins. It catalyzes the cis-trans isomerization of proline imidic peptide bonds in oligopeptides. Required for the assembly and stabilization of PSII	peptidylprolyl isomerase; PPIases accelerate the folding of proteins. It catalyzes the cis-trans isomerization of proline imidic peptide bonds in oligopeptides (By similarity)	0.98
CYP38	AT3G60370	AT3G01480.1	AT3G60370.1	cyclophilin 38; PPIases accelerate the folding of proteins. It catalyzes the cis-trans isomerization of proline imidic peptide bonds in oligopeptides. Required for the assembly and stabilization of PSII	FKBP-type peptidyl-prolyl cis-trans isomerase 6; PPIases accelerate the folding of proteins. It catalyzes the cis-trans isomerization of proline imidic peptide bonds in oligopeptides (By similarity). Involved in the accumulation of the PSII complex	0.967
CYP38	AT4G26555	AT3G01480.1	AT4G26555.1	cyclophilin 38; PPIases accelerate the folding of proteins. It catalyzes the cis-trans isomerization of proline imidic peptide bonds in oligopeptides. Required for the assembly and stabilization of PSII	FKBP-like peptidyl-prolyl cis-trans isomerase family protein; PPIases accelerate the folding of proteins. It catalyzes the cis-trans isomerization of proline imidic peptide bonds in oligopeptides (By similarity)	0.795
CYP38	PnsL4	AT3G01480.1	AT4G39710.1	cyclophilin 38; PPIases accelerate the folding of proteins. It catalyzes the cis-trans isomerization of proline imidic peptide bonds in oligopeptides. Required for the assembly and stabilization of PSII	Photosynthetic NDH subcomplex L 4; PPIases accelerate the folding of proteins. It catalyzes the cis-trans isomerization of proline imidic peptide bonds in oligopeptides (By similarity). Probable subunit of the chloroplast NAD(P)H dehydrogenase (NDH) lumen subcomplex L that seems to be essential for stabilizing the NDH subcomplex A	0.887
PnsL4	AT2G43560	AT4G39710.1	AT2G43560.1	Photosynthetic NDH subcomplex L 4; PPIases accelerate the folding of proteins. It catalyzes the cis-trans isomerization of proline imidic peptide bonds in oligopeptides (By similarity). Probable subunit of the chloroplast NAD(P)H dehydrogenase (NDH) lumen subcomplex L that seems to be essential for stabilizing the NDH subcomplex A	peptidylprolyl isomerase; PPIases accelerate the folding of proteins. It catalyzes the cis-trans isomerization of proline imidic peptide bonds in oligopeptides (By similarity)	0.818
PnsL4	AT4G26555	AT4G39710.1	AT4G26555.1	Photosynthetic NDH subcomplex L 4; PPIases accelerate the folding of proteins. It catalyzes the cis-trans isomerization of proline imidic peptide bonds in oligopeptides (By similarity). Probable subunit of the chloroplast NAD(P)H dehydrogenase (NDH) lumen subcomplex L that seems to be essential for stabilizing the NDH subcomplex A	FKBP-like peptidyl-prolyl cis-trans isomerase family protein; PPIases accelerate the folding of proteins. It catalyzes the cis-trans isomerization of proline imidic peptide bonds in oligopeptides (By similarity)	0.873
PnsL4	CYP38	AT4G39710.1	AT3G01480.1	Photosynthetic NDH subcomplex L 4; PPIases accelerate the folding of proteins. It catalyzes the cis-trans isomerization of proline imidic peptide bonds in oligopeptides (By similarity). Probable subunit of the chloroplast NAD(P)H dehydrogenase (NDH) lumen subcomplex L that seems to be essential for stabilizing the NDH subcomplex A	cyclophilin 38; PPIases accelerate the folding of proteins. It catalyzes the cis-trans isomerization of proline imidic peptide bonds in oligopeptides. Required for the assembly and stabilization of PSII	0.887

## Sheet: AtFKBP17-1
node1	node2	node1 accession	node2 accession	node1 annotation	node2 annotation	score
AT4G19830	AT1G52930	AT4G19830.1	AT1G52930.1	FKBP-like peptidyl-prolyl cis-trans isomerase family protein; PPIases accelerate the folding of proteins. It catalyzes the cis-trans isomerization of proline imidic peptide bonds in oligopeptides (By similarity)	Ribosomal RNA processing Brix domain protein	0.918
AT4G19830	AT2G18220	AT4G19830.1	AT2G18220.1	FKBP-like peptidyl-prolyl cis-trans isomerase family protein; PPIases accelerate the folding of proteins. It catalyzes the cis-trans isomerization of proline imidic peptide bonds in oligopeptides (By similarity)	nucleolar complex protein 2-like protein	0.893
AT4G19830	AT2G40360	AT4G19830.1	AT2G40360.1	FKBP-like peptidyl-prolyl cis-trans isomerase family protein; PPIases accelerate the folding of proteins. It catalyzes the cis-trans isomerization of proline imidic peptide bonds in oligopeptides (By similarity)	transducin/WD-40 repeat-containing protein	0.943
AT4G19830	AT3G15460	AT4G19830.1	AT3G15460.1	FKBP-like peptidyl-prolyl cis-trans isomerase family protein; PPIases accelerate the folding of proteins. It catalyzes the cis-trans isomerization of proline imidic peptide bonds in oligopeptides (By similarity)	ribosomal RNA processing brix domain-containing protein	0.918
AT4G19830	AT4G15770	AT4G19830.1	AT4G15770.1	FKBP-like peptidyl-prolyl cis-trans isomerase family protein; PPIases accelerate the folding of proteins. It catalyzes the cis-trans isomerization of proline imidic peptide bonds in oligopeptides (By similarity)	RNA binding protein; Required for proper 27S pre-rRNA processing and 60S ribosome subunit assembly (By similarity)	0.901
AT4G19830	EMB3129	AT4G19830.1	AT4G02790.1	FKBP-like peptidyl-prolyl cis-trans isomerase family protein; PPIases accelerate the folding of proteins. It catalyzes the cis-trans isomerization of proline imidic peptide bonds in oligopeptides (By similarity)	GTP-binding protein	0.905
AT4G19830	MEE49	AT4G19830.1	AT4G01560.1	FKBP-like peptidyl-prolyl cis-trans isomerase family protein; PPIases accelerate the folding of proteins. It catalyzes the cis-trans isomerization of proline imidic peptide bonds in oligopeptides (By similarity)	maternal effect embryo arrest 49	0.94
AT4G19830	NSN1	AT4G19830.1	AT3G07050.1	FKBP-like peptidyl-prolyl cis-trans isomerase family protein; PPIases accelerate the folding of proteins. It catalyzes the cis-trans isomerization of proline imidic peptide bonds in oligopeptides (By similarity)	nucleostemin-like 1	0.905
AT4G19830	PUM24	AT4G19830.1	AT3G16810.1	FKBP-like peptidyl-prolyl cis-trans isomerase family protein; PPIases accelerate the folding of proteins. It catalyzes the cis-trans isomerization of proline imidic peptide bonds in oligopeptides (By similarity)	pumilio 24; Sequence-specific RNA-binding protein that regulates translation and mRNA stability by binding the 3’-UTR of target mRNAs (By similarity)	0.929
AT4G19830	T22E16.170	AT4G19830.1	AT3G55510.1	FKBP-like peptidyl-prolyl cis-trans isomerase family protein; PPIases accelerate the folding of proteins. It catalyzes the cis-trans isomerization of proline imidic peptide bonds in oligopeptides (By similarity)	REBELOTE	0.893
AT1G52930	AT2G18220	AT1G52930.1	AT2G18220.1	Ribosomal RNA processing Brix domain protein	nucleolar complex protein 2-like protein	0.999
AT1G52930	AT2G40360	AT1G52930.1	AT2G40360.1	Ribosomal RNA processing Brix domain protein	transducin/WD-40 repeat-containing protein	0.999
AT1G52930	AT3G15460	AT1G52930.1	AT3G15460.1	Ribosomal RNA processing Brix domain protein	ribosomal RNA processing brix domain-containing protein	0.7
AT1G52930	AT4G15770	AT1G52930.1	AT4G15770.1	Ribosomal RNA processing Brix domain protein	RNA binding protein; Required for proper 27S pre-rRNA processing and 60S ribosome subunit assembly (By similarity)	0.999
AT1G52930	AT4G19830	AT1G52930.1	AT4G19830.1	Ribosomal RNA processing Brix domain protein	FKBP-like peptidyl-prolyl cis-trans isomerase family protein; PPIases accelerate the folding of proteins. It catalyzes the cis-trans isomerization of proline imidic peptide bonds in oligopeptides (By similarity)	0.918
AT1G52930	EMB3129	AT1G52930.1	AT4G02790.1	Ribosomal RNA processing Brix domain protein	GTP-binding protein	0.999
AT1G52930	MEE49	AT1G52930.1	AT4G01560.1	Ribosomal RNA processing Brix domain protein	maternal effect embryo arrest 49	0.999
AT1G52930	NSN1	AT1G52930.1	AT3G07050.1	Ribosomal RNA processing Brix domain protein	nucleostemin-like 1	0.999
AT1G52930	PUM24	AT1G52930.1	AT3G16810.1	Ribosomal RNA processing Brix domain protein	pumilio 24; Sequence-specific RNA-binding protein that regulates translation and mRNA stability by binding the 3’-UTR of target mRNAs (By similarity)	0.999
AT1G52930	T22E16.170	AT1G52930.1	AT3G55510.1	Ribosomal RNA processing Brix domain protein	REBELOTE	0.999
AT2G18220	AT1G52930	AT2G18220.1	AT1G52930.1	nucleolar complex protein 2-like protein	Ribosomal RNA processing Brix domain protein	0.999
AT2G18220	AT2G40360	AT2G18220.1	AT2G40360.1	nucleolar complex protein 2-like protein	transducin/WD-40 repeat-containing protein	0.999
AT2G18220	AT3G15460	AT2G18220.1	AT3G15460.1	nucleolar complex protein 2-like protein	ribosomal RNA processing brix domain-containing protein	0.999
AT2G18220	AT4G15770	AT2G18220.1	AT4G15770.1	nucleolar complex protein 2-like protein	RNA binding protein; Required for proper 27S pre-rRNA processing and 60S ribosome subunit assembly (By similarity)	0.996
AT2G18220	AT4G19830	AT2G18220.1	AT4G19830.1	nucleolar complex protein 2-like protein	FKBP-like peptidyl-prolyl cis-trans isomerase family protein; PPIases accelerate the folding of proteins. It catalyzes the cis-trans isomerization of proline imidic peptide bonds in oligopeptides (By similarity)	0.893
AT2G18220	EMB3129	AT2G18220.1	AT4G02790.1	nucleolar complex protein 2-like protein	GTP-binding protein	0.997
AT2G18220	MEE49	AT2G18220.1	AT4G01560.1	nucleolar complex protein 2-like protein	maternal effect embryo arrest 49	0.994
AT2G18220	NSN1	AT2G18220.1	AT3G07050.1	nucleolar complex protein 2-like protein	nucleostemin-like 1	0.998
AT2G18220	PUM24	AT2G18220.1	AT3G16810.1	nucleolar complex protein 2-like protein	pumilio 24; Sequence-specific RNA-binding protein that regulates translation and mRNA stability by binding the 3’-UTR of target mRNAs (By similarity)	0.999
AT2G18220	T22E16.170	AT2G18220.1	AT3G55510.1	nucleolar complex protein 2-like protein	REBELOTE	0.807
AT2G40360	AT1G52930	AT2G40360.1	AT1G52930.1	transducin/WD-40 repeat-containing protein	Ribosomal RNA processing Brix domain protein	0.999
AT2G40360	AT2G18220	AT2G40360.1	AT2G18220.1	transducin/WD-40 repeat-containing protein	nucleolar complex protein 2-like protein	0.999
AT2G40360	AT3G15460	AT2G40360.1	AT3G15460.1	transducin/WD-40 repeat-containing protein	ribosomal RNA processing brix domain-containing protein	0.999
AT2G40360	AT4G15770	AT2G40360.1	AT4G15770.1	transducin/WD-40 repeat-containing protein	RNA binding protein; Required for proper 27S pre-rRNA processing and 60S ribosome subunit assembly (By similarity)	0.998
AT2G40360	AT4G19830	AT2G40360.1	AT4G19830.1	transducin/WD-40 repeat-containing protein	FKBP-like peptidyl-prolyl cis-trans isomerase family protein; PPIases accelerate the folding of proteins. It catalyzes the cis-trans isomerization of proline imidic peptide bonds in oligopeptides (By similarity)	0.943
AT2G40360	EMB3129	AT2G40360.1	AT4G02790.1	transducin/WD-40 repeat-containing protein	GTP-binding protein	0.999
AT2G40360	MEE49	AT2G40360.1	AT4G01560.1	transducin/WD-40 repeat-containing protein	maternal effect embryo arrest 49	0.998
AT2G40360	NSN1	AT2G40360.1	AT3G07050.1	transducin/WD-40 repeat-containing protein	nucleostemin-like 1	0.999
AT2G40360	PUM24	AT2G40360.1	AT3G16810.1	transducin/WD-40 repeat-containing protein	pumilio 24; Sequence-specific RNA-binding protein that regulates translation and mRNA stability by binding the 3’-UTR of target mRNAs (By similarity)	0.999
AT2G40360	T22E16.170	AT2G40360.1	AT3G55510.1	transducin/WD-40 repeat-containing protein	REBELOTE	0.999
AT3G15460	AT1G52930	AT3G15460.1	AT1G52930.1	ribosomal RNA processing brix domain-containing protein	Ribosomal RNA processing Brix domain protein	0.7
AT3G15460	AT2G18220	AT3G15460.1	AT2G18220.1	ribosomal RNA processing brix domain-containing protein	nucleolar complex protein 2-like protein	0.999
AT3G15460	AT2G40360	AT3G15460.1	AT2G40360.1	ribosomal RNA processing brix domain-containing protein	transducin/WD-40 repeat-containing protein	0.999
AT3G15460	AT4G15770	AT3G15460.1	AT4G15770.1	ribosomal RNA processing brix domain-containing protein	RNA binding protein; Required for proper 27S pre-rRNA processing and 60S ribosome subunit assembly (By similarity)	0.999
AT3G15460	AT4G19830	AT3G15460.1	AT4G19830.1	ribosomal RNA processing brix domain-containing protein	FKBP-like peptidyl-prolyl cis-trans isomerase family protein; PPIases accelerate the folding of proteins. It catalyzes the cis-trans isomerization of proline imidic peptide bonds in oligopeptides (By similarity)	0.918
AT3G15460	EMB3129	AT3G15460.1	AT4G02790.1	ribosomal RNA processing brix domain-containing protein	GTP-binding protein	0.999
AT3G15460	MEE49	AT3G15460.1	AT4G01560.1	ribosomal RNA processing brix domain-containing protein	maternal effect embryo arrest 49	0.999
AT3G15460	NSN1	AT3G15460.1	AT3G07050.1	ribosomal RNA processing brix domain-containing protein	nucleostemin-like 1	0.999
AT3G15460	PUM24	AT3G15460.1	AT3G16810.1	ribosomal RNA processing brix domain-containing protein	pumilio 24; Sequence-specific RNA-binding protein that regulates translation and mRNA stability by binding the 3’-UTR of target mRNAs (By similarity)	0.999
AT3G15460	T22E16.170	AT3G15460.1	AT3G55510.1	ribosomal RNA processing brix domain-containing protein	REBELOTE	0.999
AT4G15770	AT1G52930	AT4G15770.1	AT1G52930.1	RNA binding protein; Required for proper 27S pre-rRNA processing and 60S ribosome subunit assembly (By similarity)	Ribosomal RNA processing Brix domain protein	0.999
AT4G15770	AT2G18220	AT4G15770.1	AT2G18220.1	RNA binding protein; Required for proper 27S pre-rRNA processing and 60S ribosome subunit assembly (By similarity)	nucleolar complex protein 2-like protein	0.996
AT4G15770	AT2G40360	AT4G15770.1	AT2G40360.1	RNA binding protein; Required for proper 27S pre-rRNA processing and 60S ribosome subunit assembly (By similarity)	transducin/WD-40 repeat-containing protein	0.998
AT4G15770	AT3G15460	AT4G15770.1	AT3G15460.1	RNA binding protein; Required for proper 27S pre-rRNA processing and 60S ribosome subunit assembly (By similarity)	ribosomal RNA processing brix domain-containing protein	0.999
AT4G15770	AT4G19830	AT4G15770.1	AT4G19830.1	RNA binding protein; Required for proper 27S pre-rRNA processing and 60S ribosome subunit assembly (By similarity)	FKBP-like peptidyl-prolyl cis-trans isomerase family protein; PPIases accelerate the folding of proteins. It catalyzes the cis-trans isomerization of proline imidic peptide bonds in oligopeptides (By similarity)	0.901
AT4G15770	EMB3129	AT4G15770.1	AT4G02790.1	RNA binding protein; Required for proper 27S pre-rRNA processing and 60S ribosome subunit assembly (By similarity)	GTP-binding protein	0.991
AT4G15770	MEE49	AT4G15770.1	AT4G01560.1	RNA binding protein; Required for proper 27S pre-rRNA processing and 60S ribosome subunit assembly (By similarity)	maternal effect embryo arrest 49	0.995
AT4G15770	NSN1	AT4G15770.1	AT3G07050.1	RNA binding protein; Required for proper 27S pre-rRNA processing and 60S ribosome subunit assembly (By similarity)	nucleostemin-like 1	0.994
AT4G15770	PUM24	AT4G15770.1	AT3G16810.1	RNA binding protein; Required for proper 27S pre-rRNA processing and 60S ribosome subunit assembly (By similarity)	pumilio 24; Sequence-specific RNA-binding protein that regulates translation and mRNA stability by binding the 3’-UTR of target mRNAs (By similarity)	0.996
AT4G15770	T22E16.170	AT4G15770.1	AT3G55510.1	RNA binding protein; Required for proper 27S pre-rRNA processing and 60S ribosome subunit assembly (By similarity)	REBELOTE	0.996
EMB3129	AT1G52930	AT4G02790.1	AT1G52930.1	GTP-binding protein	Ribosomal RNA processing Brix domain protein	0.999
EMB3129	AT2G18220	AT4G02790.1	AT2G18220.1	GTP-binding protein	nucleolar complex protein 2-like protein	0.997
EMB3129	AT2G40360	AT4G02790.1	AT2G40360.1	GTP-binding protein	transducin/WD-40 repeat-containing protein	0.999
EMB3129	AT3G15460	AT4G02790.1	AT3G15460.1	GTP-binding protein	ribosomal RNA processing brix domain-containing protein	0.999
EMB3129	AT4G15770	AT4G02790.1	AT4G15770.1	GTP-binding protein	RNA binding protein; Required for proper 27S pre-rRNA processing and 60S ribosome subunit assembly (By similarity)	0.991
EMB3129	AT4G19830	AT4G02790.1	AT4G19830.1	GTP-binding protein	FKBP-like peptidyl-prolyl cis-trans isomerase family protein; PPIases accelerate the folding of proteins. It catalyzes the cis-trans isomerization of proline imidic peptide bonds in oligopeptides (By similarity)	0.905
EMB3129	MEE49	AT4G02790.1	AT4G01560.1	GTP-binding protein	maternal effect embryo arrest 49	0.996
EMB3129	PUM24	AT4G02790.1	AT3G16810.1	GTP-binding protein	pumilio 24; Sequence-specific RNA-binding protein that regulates translation and mRNA stability by binding the 3’-UTR of target mRNAs (By similarity)	0.997
EMB3129	T22E16.170	AT4G02790.1	AT3G55510.1	GTP-binding protein	REBELOTE	0.997
MEE49	AT1G52930	AT4G01560.1	AT1G52930.1	maternal effect embryo arrest 49	Ribosomal RNA processing Brix domain protein	0.999
MEE49	AT2G18220	AT4G01560.1	AT2G18220.1	maternal effect embryo arrest 49	nucleolar complex protein 2-like protein	0.994
MEE49	AT2G40360	AT4G01560.1	AT2G40360.1	maternal effect embryo arrest 49	transducin/WD-40 repeat-containing protein	0.998
MEE49	AT3G15460	AT4G01560.1	AT3G15460.1	maternal effect embryo arrest 49	ribosomal RNA processing brix domain-containing protein	0.999
MEE49	AT4G15770	AT4G01560.1	AT4G15770.1	maternal effect embryo arrest 49	RNA binding protein; Required for proper 27S pre-rRNA processing and 60S ribosome subunit assembly (By similarity)	0.995
MEE49	AT4G19830	AT4G01560.1	AT4G19830.1	maternal effect embryo arrest 49	FKBP-like peptidyl-prolyl cis-trans isomerase family protein; PPIases accelerate the folding of proteins. It catalyzes the cis-trans isomerization of proline imidic peptide bonds in oligopeptides (By similarity)	0.94
MEE49	EMB3129	AT4G01560.1	AT4G02790.1	maternal effect embryo arrest 49	GTP-binding protein	0.996
MEE49	NSN1	AT4G01560.1	AT3G07050.1	maternal effect embryo arrest 49	nucleostemin-like 1	0.998
MEE49	PUM24	AT4G01560.1	AT3G16810.1	maternal effect embryo arrest 49	pumilio 24; Sequence-specific RNA-binding protein that regulates translation and mRNA stability by binding the 3’-UTR of target mRNAs (By similarity)	0.999
MEE49	T22E16.170	AT4G01560.1	AT3G55510.1	maternal effect embryo arrest 49	REBELOTE	0.997
NSN1	AT1G52930	AT3G07050.1	AT1G52930.1	nucleostemin-like 1	Ribosomal RNA processing Brix domain protein	0.999
NSN1	AT2G18220	AT3G07050.1	AT2G18220.1	nucleostemin-like 1	nucleolar complex protein 2-like protein	0.998
NSN1	AT2G40360	AT3G07050.1	AT2G40360.1	nucleostemin-like 1	transducin/WD-40 repeat-containing protein	0.999
NSN1	AT3G15460	AT3G07050.1	AT3G15460.1	nucleostemin-like 1	ribosomal RNA processing brix domain-containing protein	0.999
NSN1	AT4G15770	AT3G07050.1	AT4G15770.1	nucleostemin-like 1	RNA binding protein; Required for proper 27S pre-rRNA processing and 60S ribosome subunit assembly (By similarity)	0.994
NSN1	AT4G19830	AT3G07050.1	AT4G19830.1	nucleostemin-like 1	FKBP-like peptidyl-prolyl cis-trans isomerase family protein; PPIases accelerate the folding of proteins. It catalyzes the cis-trans isomerization of proline imidic peptide bonds in oligopeptides (By similarity)	0.905
NSN1	MEE49	AT3G07050.1	AT4G01560.1	nucleostemin-like 1	maternal effect embryo arrest 49	0.998
NSN1	PUM24	AT3G07050.1	AT3G16810.1	nucleostemin-like 1	pumilio 24; Sequence-specific RNA-binding protein that regulates translation and mRNA stability by binding the 3’-UTR of target mRNAs (By similarity)	0.998
NSN1	T22E16.170	AT3G07050.1	AT3G55510.1	nucleostemin-like 1	REBELOTE	0.998
PUM24	AT1G52930	AT3G16810.1	AT1G52930.1	pumilio 24; Sequence-specific RNA-binding protein that regulates translation and mRNA stability by binding the 3’-UTR of target mRNAs (By similarity)	Ribosomal RNA processing Brix domain protein	0.999
PUM24	AT2G18220	AT3G16810.1	AT2G18220.1	pumilio 24; Sequence-specific RNA-binding protein that regulates translation and mRNA stability by binding the 3’-UTR of target mRNAs (By similarity)	nucleolar complex protein 2-like protein	0.999
PUM24	AT2G40360	AT3G16810.1	AT2G40360.1	pumilio 24; Sequence-specific RNA-binding protein that regulates translation and mRNA stability by binding the 3’-UTR of target mRNAs (By similarity)	transducin/WD-40 repeat-containing protein	0.999
PUM24	AT3G15460	AT3G16810.1	AT3G15460.1	pumilio 24; Sequence-specific RNA-binding protein that regulates translation and mRNA stability by binding the 3’-UTR of target mRNAs (By similarity)	ribosomal RNA processing brix domain-containing protein	0.999
PUM24	AT4G15770	AT3G16810.1	AT4G15770.1	pumilio 24; Sequence-specific RNA-binding protein that regulates translation and mRNA stability by binding the 3’-UTR of target mRNAs (By similarity)	RNA binding protein; Required for proper 27S pre-rRNA processing and 60S ribosome subunit assembly (By similarity)	0.996
PUM24	AT4G19830	AT3G16810.1	AT4G19830.1	pumilio 24; Sequence-specific RNA-binding protein that regulates translation and mRNA stability by binding the 3’-UTR of target mRNAs (By similarity)	FKBP-like peptidyl-prolyl cis-trans isomerase family protein; PPIases accelerate the folding of proteins. It catalyzes the cis-trans isomerization of proline imidic peptide bonds in oligopeptides (By similarity)	0.929
PUM24	EMB3129	AT3G16810.1	AT4G02790.1	pumilio 24; Sequence-specific RNA-binding protein that regulates translation and mRNA stability by binding the 3’-UTR of target mRNAs (By similarity)	GTP-binding protein	0.997
PUM24	MEE49	AT3G16810.1	AT4G01560.1	pumilio 24; Sequence-specific RNA-binding protein that regulates translation and mRNA stability by binding the 3’-UTR of target mRNAs (By similarity)	maternal effect embryo arrest 49	0.999
PUM24	NSN1	AT3G16810.1	AT3G07050.1	pumilio 24; Sequence-specific RNA-binding protein that regulates translation and mRNA stability by binding the 3’-UTR of target mRNAs (By similarity)	nucleostemin-like 1	0.998
PUM24	T22E16.170	AT3G16810.1	AT3G55510.1	pumilio 24; Sequence-specific RNA-binding protein that regulates translation and mRNA stability by binding the 3’-UTR of target mRNAs (By similarity)	REBELOTE	0.999
T22E16.170	AT1G52930	AT3G55510.1	AT1G52930.1	REBELOTE	Ribosomal RNA processing Brix domain protein	0.999
T22E16.170	AT2G18220	AT3G55510.1	AT2G18220.1	REBELOTE	nucleolar complex protein 2-like protein	0.807
T22E16.170	AT2G40360	AT3G55510.1	AT2G40360.1	REBELOTE	transducin/WD-40 repeat-containing protein	0.999
T22E16.170	AT3G15460	AT3G55510.1	AT3G15460.1	REBELOTE	ribosomal RNA processing brix domain-containing protein	0.999
T22E16.170	AT4G15770	AT3G55510.1	AT4G15770.1	REBELOTE	RNA binding protein; Required for proper 27S pre-rRNA processing and 60S ribosome subunit assembly (By similarity)	0.996
T22E16.170	AT4G19830	AT3G55510.1	AT4G19830.1	REBELOTE	FKBP-like peptidyl-prolyl cis-trans isomerase family protein; PPIases accelerate the folding of proteins. It catalyzes the cis-trans isomerization of proline imidic peptide bonds in oligopeptides (By similarity)	0.893
T22E16.170	EMB3129	AT3G55510.1	AT4G02790.1	REBELOTE	GTP-binding protein	0.997
T22E16.170	MEE49	AT3G55510.1	AT4G01560.1	REBELOTE	maternal effect embryo arrest 49	0.997
T22E16.170	NSN1	AT3G55510.1	AT3G07050.1	REBELOTE	nucleostemin-like 1	0.998
T22E16.170	PUM24	AT3G55510.1	AT3G16810.1	REBELOTE	pumilio 24; Sequence-specific RNA-binding protein that regulates translation and mRNA stability by binding the 3’-UTR of target mRNAs (By similarity)	0.999

## Sheet: AtFKBP62+AtFKBP65
node1	node2	node1 accession	node2 accession	node1 annotation	node2 annotation	score
ROF1	AT1G20810	AT3G25230.2	AT1G20810.1	rotamase FKBP 1; PPIases accelerate the folding of proteins. It catalyzes the cis-trans isomerization of proline imidic peptide bonds in oligopeptides (By similarity). Co-chaperone that positively modulates thermotolerance by interacting with HSP90.1 and increasing the HSFA2-mediated accumulation of chaperones of the small-HSPs family	peptidylprolyl isomerase; PPIases accelerate the folding of proteins. It catalyzes the cis-trans isomerization of proline imidic peptide bonds in oligopeptides (By similarity)	0.914
ROF1	HSFA2	AT3G25230.2	AT2G26150.1	rotamase FKBP 1; PPIases accelerate the folding of proteins. It catalyzes the cis-trans isomerization of proline imidic peptide bonds in oligopeptides (By similarity). Co-chaperone that positively modulates thermotolerance by interacting with HSP90.1 and increasing the HSFA2-mediated accumulation of chaperones of the small-HSPs family	heat shock transcription factor A2; Transcriptional activator that specifically binds DNA sequence 5’-AGAAnnTTCT-3’ known as heat shock promoter elements (HSE). Involved in heat stress responses. Seems to be involved in other environmental stress responses. Activates ascorbate peroxidase 2 (APX2) in addition to several heat shock protein (HSPs)	0.974
ROF1	HSP60	AT3G25230.2	AT3G23990.1	rotamase FKBP 1; PPIases accelerate the folding of proteins. It catalyzes the cis-trans isomerization of proline imidic peptide bonds in oligopeptides (By similarity). Co-chaperone that positively modulates thermotolerance by interacting with HSP90.1 and increasing the HSFA2-mediated accumulation of chaperones of the small-HSPs family	chaperonin CPN60; Implicated in mitochondrial protein import and macromolecular assembly. May facilitate the correct folding of imported proteins. May also prevent misfolding and promote the refolding and proper assembly of unfolded polypeptides generated under stress conditions in the mitochondrial matrix	0.949
ROF1	HSP81-2	AT3G25230.2	AT5G56030.2	rotamase FKBP 1; PPIases accelerate the folding of proteins. It catalyzes the cis-trans isomerization of proline imidic peptide bonds in oligopeptides (By similarity). Co-chaperone that positively modulates thermotolerance by interacting with HSP90.1 and increasing the HSFA2-mediated accumulation of chaperones of the small-HSPs family	heat shock protein 81-2; Molecular chaperone involved in RPM1-mediated resistance. Component of the RPM1/RAR1/SGT1 complex. May stabilize RPM1 and protect it from SGT1-mediated degradation. Associates with RAR1 which may function as co-chaperone. Possesses ATPase activity	0.977
ROF1	HSP90.1	AT3G25230.2	AT5G52640.1	rotamase FKBP 1; PPIases accelerate the folding of proteins. It catalyzes the cis-trans isomerization of proline imidic peptide bonds in oligopeptides (By similarity). Co-chaperone that positively modulates thermotolerance by interacting with HSP90.1 and increasing the HSFA2-mediated accumulation of chaperones of the small-HSPs family	heat shock protein 81-1; Molecular chaperone involved in R gene-mediated disease resistance. Required for full RPS2-mediated resistance through interaction with RAR1. Possesses probably ATPase activity	0.999
ROF1	Hsp70-15	AT3G25230.2	AT1G79920.1	rotamase FKBP 1; PPIases accelerate the folding of proteins. It catalyzes the cis-trans isomerization of proline imidic peptide bonds in oligopeptides (By similarity). Co-chaperone that positively modulates thermotolerance by interacting with HSP90.1 and increasing the HSFA2-mediated accumulation of chaperones of the small-HSPs family	Heat shock protein 70; In cooperation with other chaperones, Hsp70s stabilize preexistent proteins against aggregation and mediate the folding of newly translated polypeptides in the cytosol as well as within organelles. These chaperones participate in all these processes through their ability to recognize nonnative conformations of other proteins. They bind extended peptide segments with a net h…	0.91
ROF1	Hsp81.4	AT3G25230.2	AT5G56000.1	rotamase FKBP 1; PPIases accelerate the folding of proteins. It catalyzes the cis-trans isomerization of proline imidic peptide bonds in oligopeptides (By similarity). Co-chaperone that positively modulates thermotolerance by interacting with HSP90.1 and increasing the HSFA2-mediated accumulation of chaperones of the small-HSPs family	HEAT SHOCK PROTEIN 81.4; Molecular chaperone. Due to its association with certain proteins such as hormone receptors and some classes of kinases, it is implicated in signal transduction and development. Has ATPase activity (By similarity)	0.939
ROF1	Hsp89.1	AT3G25230.2	AT3G07770.1	rotamase FKBP 1; PPIases accelerate the folding of proteins. It catalyzes the cis-trans isomerization of proline imidic peptide bonds in oligopeptides (By similarity). Co-chaperone that positively modulates thermotolerance by interacting with HSP90.1 and increasing the HSFA2-mediated accumulation of chaperones of the small-HSPs family	HEAT SHOCK PROTEIN 89.1	0.953
ROF1	MTHSC70-2	AT3G25230.2	AT5G09590.1	rotamase FKBP 1; PPIases accelerate the folding of proteins. It catalyzes the cis-trans isomerization of proline imidic peptide bonds in oligopeptides (By similarity). Co-chaperone that positively modulates thermotolerance by interacting with HSP90.1 and increasing the HSFA2-mediated accumulation of chaperones of the small-HSPs family	mitochondrial HSO70 2; In cooperation with other chaperones, Hsp70s stabilize preexistent proteins against aggregation and mediate the folding of newly translated polypeptides in the cytosol as well as within organelles. These chaperones participate in all these processes through their ability to recognize nonnative conformations of other proteins. They bind extended peptide segments with a net h…	0.928
ROF1	ROF2	AT3G25230.2	AT5G48570.1	rotamase FKBP 1; PPIases accelerate the folding of proteins. It catalyzes the cis-trans isomerization of proline imidic peptide bonds in oligopeptides (By similarity). Co-chaperone that positively modulates thermotolerance by interacting with HSP90.1 and increasing the HSFA2-mediated accumulation of chaperones of the small-HSPs family	peptidylprolyl isomerase; PPIases accelerate the folding of proteins. It catalyzes the cis-trans isomerization of proline imidic peptide bonds in oligopeptides. Co-chaperone that negatively modulates thermotolerance by interacting with FKBP62 and decreasing the HSFA2-mediated accumulation of chaperones of the small-HSPs family. Plays a positive role in tolerance to intracellular acid stress by ma…	0.942
ROF2	HSFA2	AT5G48570.1	AT2G26150.1	peptidylprolyl isomerase; PPIases accelerate the folding of proteins. It catalyzes the cis-trans isomerization of proline imidic peptide bonds in oligopeptides. Co-chaperone that negatively modulates thermotolerance by interacting with FKBP62 and decreasing the HSFA2-mediated accumulation of chaperones of the small-HSPs family. Plays a positive role in tolerance to intracellular acid stress by ma…	heat shock transcription factor A2; Transcriptional activator that specifically binds DNA sequence 5’-AGAAnnTTCT-3’ known as heat shock promoter elements (HSE). Involved in heat stress responses. Seems to be involved in other environmental stress responses. Activates ascorbate peroxidase 2 (APX2) in addition to several heat shock protein (HSPs)	0.924
ROF2	HSP90.1	AT5G48570.1	AT5G52640.1	peptidylprolyl isomerase; PPIases accelerate the folding of proteins. It catalyzes the cis-trans isomerization of proline imidic peptide bonds in oligopeptides. Co-chaperone that negatively modulates thermotolerance by interacting with FKBP62 and decreasing the HSFA2-mediated accumulation of chaperones of the small-HSPs family. Plays a positive role in tolerance to intracellular acid stress by ma…	heat shock protein 81-1; Molecular chaperone involved in R gene-mediated disease resistance. Required for full RPS2-mediated resistance through interaction with RAR1. Possesses probably ATPase activity	0.995
ROF2	ROF1	AT5G48570.1	AT3G25230.2	peptidylprolyl isomerase; PPIases accelerate the folding of proteins. It catalyzes the cis-trans isomerization of proline imidic peptide bonds in oligopeptides. Co-chaperone that negatively modulates thermotolerance by interacting with FKBP62 and decreasing the HSFA2-mediated accumulation of chaperones of the small-HSPs family. Plays a positive role in tolerance to intracellular acid stress by ma…	rotamase FKBP 1; PPIases accelerate the folding of proteins. It catalyzes the cis-trans isomerization of proline imidic peptide bonds in oligopeptides (By similarity). Co-chaperone that positively modulates thermotolerance by interacting with HSP90.1 and increasing the HSFA2-mediated accumulation of chaperones of the small-HSPs family	0.942
AT1G20810	ROF1	AT1G20810.1	AT3G25230.2	peptidylprolyl isomerase; PPIases accelerate the folding of proteins. It catalyzes the cis-trans isomerization of proline imidic peptide bonds in oligopeptides (By similarity)	rotamase FKBP 1; PPIases accelerate the folding of proteins. It catalyzes the cis-trans isomerization of proline imidic peptide bonds in oligopeptides (By similarity). Co-chaperone that positively modulates thermotolerance by interacting with HSP90.1 and increasing the HSFA2-mediated accumulation of chaperones of the small-HSPs family	0.914
HSFA2	HSP81-2	AT2G26150.1	AT5G56030.2	heat shock transcription factor A2; Transcriptional activator that specifically binds DNA sequence 5’-AGAAnnTTCT-3’ known as heat shock promoter elements (HSE). Involved in heat stress responses. Seems to be involved in other environmental stress responses. Activates ascorbate peroxidase 2 (APX2) in addition to several heat shock protein (HSPs)	heat shock protein 81-2; Molecular chaperone involved in RPM1-mediated resistance. Component of the RPM1/RAR1/SGT1 complex. May stabilize RPM1 and protect it from SGT1-mediated degradation. Associates with RAR1 which may function as co-chaperone. Possesses ATPase activity	0.921
HSFA2	HSP90.1	AT2G26150.1	AT5G52640.1	heat shock transcription factor A2; Transcriptional activator that specifically binds DNA sequence 5’-AGAAnnTTCT-3’ known as heat shock promoter elements (HSE). Involved in heat stress responses. Seems to be involved in other environmental stress responses. Activates ascorbate peroxidase 2 (APX2) in addition to several heat shock protein (HSPs)	heat shock protein 81-1; Molecular chaperone involved in R gene-mediated disease resistance. Required for full RPS2-mediated resistance through interaction with RAR1. Possesses probably ATPase activity	0.999
HSFA2	ROF1	AT2G26150.1	AT3G25230.2	heat shock transcription factor A2; Transcriptional activator that specifically binds DNA sequence 5’-AGAAnnTTCT-3’ known as heat shock promoter elements (HSE). Involved in heat stress responses. Seems to be involved in other environmental stress responses. Activates ascorbate peroxidase 2 (APX2) in addition to several heat shock protein (HSPs)	rotamase FKBP 1; PPIases accelerate the folding of proteins. It catalyzes the cis-trans isomerization of proline imidic peptide bonds in oligopeptides (By similarity). Co-chaperone that positively modulates thermotolerance by interacting with HSP90.1 and increasing the HSFA2-mediated accumulation of chaperones of the small-HSPs family	0.974
HSFA2	ROF2	AT2G26150.1	AT5G48570.1	heat shock transcription factor A2; Transcriptional activator that specifically binds DNA sequence 5’-AGAAnnTTCT-3’ known as heat shock promoter elements (HSE). Involved in heat stress responses. Seems to be involved in other environmental stress responses. Activates ascorbate peroxidase 2 (APX2) in addition to several heat shock protein (HSPs)	peptidylprolyl isomerase; PPIases accelerate the folding of proteins. It catalyzes the cis-trans isomerization of proline imidic peptide bonds in oligopeptides. Co-chaperone that negatively modulates thermotolerance by interacting with FKBP62 and decreasing the HSFA2-mediated accumulation of chaperones of the small-HSPs family. Plays a positive role in tolerance to intracellular acid stress by ma…	0.924
HSP60	HSP81-2	AT3G23990.1	AT5G56030.2	chaperonin CPN60; Implicated in mitochondrial protein import and macromolecular assembly. May facilitate the correct folding of imported proteins. May also prevent misfolding and promote the refolding and proper assembly of unfolded polypeptides generated under stress conditions in the mitochondrial matrix	heat shock protein 81-2; Molecular chaperone involved in RPM1-mediated resistance. Component of the RPM1/RAR1/SGT1 complex. May stabilize RPM1 and protect it from SGT1-mediated degradation. Associates with RAR1 which may function as co-chaperone. Possesses ATPase activity	0.98
HSP60	HSP90.1	AT3G23990.1	AT5G52640.1	chaperonin CPN60; Implicated in mitochondrial protein import and macromolecular assembly. May facilitate the correct folding of imported proteins. May also prevent misfolding and promote the refolding and proper assembly of unfolded polypeptides generated under stress conditions in the mitochondrial matrix	heat shock protein 81-1; Molecular chaperone involved in R gene-mediated disease resistance. Required for full RPS2-mediated resistance through interaction with RAR1. Possesses probably ATPase activity	0.94
HSP60	Hsp70-15	AT3G23990.1	AT1G79920.1	chaperonin CPN60; Implicated in mitochondrial protein import and macromolecular assembly. May facilitate the correct folding of imported proteins. May also prevent misfolding and promote the refolding and proper assembly of unfolded polypeptides generated under stress conditions in the mitochondrial matrix	Heat shock protein 70; In cooperation with other chaperones, Hsp70s stabilize preexistent proteins against aggregation and mediate the folding of newly translated polypeptides in the cytosol as well as within organelles. These chaperones participate in all these processes through their ability to recognize nonnative conformations of other proteins. They bind extended peptide segments with a net h…	0.981
HSP60	Hsp81.4	AT3G23990.1	AT5G56000.1	chaperonin CPN60; Implicated in mitochondrial protein import and macromolecular assembly. May facilitate the correct folding of imported proteins. May also prevent misfolding and promote the refolding and proper assembly of unfolded polypeptides generated under stress conditions in the mitochondrial matrix	HEAT SHOCK PROTEIN 81.4; Molecular chaperone. Due to its association with certain proteins such as hormone receptors and some classes of kinases, it is implicated in signal transduction and development. Has ATPase activity (By similarity)	0.965
HSP60	Hsp89.1	AT3G23990.1	AT3G07770.1	chaperonin CPN60; Implicated in mitochondrial protein import and macromolecular assembly. May facilitate the correct folding of imported proteins. May also prevent misfolding and promote the refolding and proper assembly of unfolded polypeptides generated under stress conditions in the mitochondrial matrix	HEAT SHOCK PROTEIN 89.1	0.992
HSP60	MTHSC70-2	AT3G23990.1	AT5G09590.1	chaperonin CPN60; Implicated in mitochondrial protein import and macromolecular assembly. May facilitate the correct folding of imported proteins. May also prevent misfolding and promote the refolding and proper assembly of unfolded polypeptides generated under stress conditions in the mitochondrial matrix	mitochondrial HSO70 2; In cooperation with other chaperones, Hsp70s stabilize preexistent proteins against aggregation and mediate the folding of newly translated polypeptides in the cytosol as well as within organelles. These chaperones participate in all these processes through their ability to recognize nonnative conformations of other proteins. They bind extended peptide segments with a net h…	0.998
HSP60	ROF1	AT3G23990.1	AT3G25230.2	chaperonin CPN60; Implicated in mitochondrial protein import and macromolecular assembly. May facilitate the correct folding of imported proteins. May also prevent misfolding and promote the refolding and proper assembly of unfolded polypeptides generated under stress conditions in the mitochondrial matrix	rotamase FKBP 1; PPIases accelerate the folding of proteins. It catalyzes the cis-trans isomerization of proline imidic peptide bonds in oligopeptides (By similarity). Co-chaperone that positively modulates thermotolerance by interacting with HSP90.1 and increasing the HSFA2-mediated accumulation of chaperones of the small-HSPs family	0.949
HSP81-2	HSFA2	AT5G56030.2	AT2G26150.1	heat shock protein 81-2; Molecular chaperone involved in RPM1-mediated resistance. Component of the RPM1/RAR1/SGT1 complex. May stabilize RPM1 and protect it from SGT1-mediated degradation. Associates with RAR1 which may function as co-chaperone. Possesses ATPase activity	heat shock transcription factor A2; Transcriptional activator that specifically binds DNA sequence 5’-AGAAnnTTCT-3’ known as heat shock promoter elements (HSE). Involved in heat stress responses. Seems to be involved in other environmental stress responses. Activates ascorbate peroxidase 2 (APX2) in addition to several heat shock protein (HSPs)	0.921
HSP81-2	HSP60	AT5G56030.2	AT3G23990.1	heat shock protein 81-2; Molecular chaperone involved in RPM1-mediated resistance. Component of the RPM1/RAR1/SGT1 complex. May stabilize RPM1 and protect it from SGT1-mediated degradation. Associates with RAR1 which may function as co-chaperone. Possesses ATPase activity	chaperonin CPN60; Implicated in mitochondrial protein import and macromolecular assembly. May facilitate the correct folding of imported proteins. May also prevent misfolding and promote the refolding and proper assembly of unfolded polypeptides generated under stress conditions in the mitochondrial matrix	0.98
HSP81-2	Hsp70-15	AT5G56030.2	AT1G79920.1	heat shock protein 81-2; Molecular chaperone involved in RPM1-mediated resistance. Component of the RPM1/RAR1/SGT1 complex. May stabilize RPM1 and protect it from SGT1-mediated degradation. Associates with RAR1 which may function as co-chaperone. Possesses ATPase activity	Heat shock protein 70; In cooperation with other chaperones, Hsp70s stabilize preexistent proteins against aggregation and mediate the folding of newly translated polypeptides in the cytosol as well as within organelles. These chaperones participate in all these processes through their ability to recognize nonnative conformations of other proteins. They bind extended peptide segments with a net h…	0.968
HSP81-2	Hsp81.4	AT5G56030.2	AT5G56000.1	heat shock protein 81-2; Molecular chaperone involved in RPM1-mediated resistance. Component of the RPM1/RAR1/SGT1 complex. May stabilize RPM1 and protect it from SGT1-mediated degradation. Associates with RAR1 which may function as co-chaperone. Possesses ATPase activity	HEAT SHOCK PROTEIN 81.4; Molecular chaperone. Due to its association with certain proteins such as hormone receptors and some classes of kinases, it is implicated in signal transduction and development. Has ATPase activity (By similarity)	0.944
HSP81-2	MTHSC70-2	AT5G56030.2	AT5G09590.1	heat shock protein 81-2; Molecular chaperone involved in RPM1-mediated resistance. Component of the RPM1/RAR1/SGT1 complex. May stabilize RPM1 and protect it from SGT1-mediated degradation. Associates with RAR1 which may function as co-chaperone. Possesses ATPase activity	mitochondrial HSO70 2; In cooperation with other chaperones, Hsp70s stabilize preexistent proteins against aggregation and mediate the folding of newly translated polypeptides in the cytosol as well as within organelles. These chaperones participate in all these processes through their ability to recognize nonnative conformations of other proteins. They bind extended peptide segments with a net h…	0.984
HSP81-2	ROF1	AT5G56030.2	AT3G25230.2	heat shock protein 81-2; Molecular chaperone involved in RPM1-mediated resistance. Component of the RPM1/RAR1/SGT1 complex. May stabilize RPM1 and protect it from SGT1-mediated degradation. Associates with RAR1 which may function as co-chaperone. Possesses ATPase activity	rotamase FKBP 1; PPIases accelerate the folding of proteins. It catalyzes the cis-trans isomerization of proline imidic peptide bonds in oligopeptides (By similarity). Co-chaperone that positively modulates thermotolerance by interacting with HSP90.1 and increasing the HSFA2-mediated accumulation of chaperones of the small-HSPs family	0.977
HSP90.1	HSFA2	AT5G52640.1	AT2G26150.1	heat shock protein 81-1; Molecular chaperone involved in R gene-mediated disease resistance. Required for full RPS2-mediated resistance through interaction with RAR1. Possesses probably ATPase activity	heat shock transcription factor A2; Transcriptional activator that specifically binds DNA sequence 5’-AGAAnnTTCT-3’ known as heat shock promoter elements (HSE). Involved in heat stress responses. Seems to be involved in other environmental stress responses. Activates ascorbate peroxidase 2 (APX2) in addition to several heat shock protein (HSPs)	0.999
HSP90.1	HSP60	AT5G52640.1	AT3G23990.1	heat shock protein 81-1; Molecular chaperone involved in R gene-mediated disease resistance. Required for full RPS2-mediated resistance through interaction with RAR1. Possesses probably ATPase activity	chaperonin CPN60; Implicated in mitochondrial protein import and macromolecular assembly. May facilitate the correct folding of imported proteins. May also prevent misfolding and promote the refolding and proper assembly of unfolded polypeptides generated under stress conditions in the mitochondrial matrix	0.94
HSP90.1	Hsp70-15	AT5G52640.1	AT1G79920.1	heat shock protein 81-1; Molecular chaperone involved in R gene-mediated disease resistance. Required for full RPS2-mediated resistance through interaction with RAR1. Possesses probably ATPase activity	Heat shock protein 70; In cooperation with other chaperones, Hsp70s stabilize preexistent proteins against aggregation and mediate the folding of newly translated polypeptides in the cytosol as well as within organelles. These chaperones participate in all these processes through their ability to recognize nonnative conformations of other proteins. They bind extended peptide segments with a net h…	0.937
HSP90.1	MTHSC70-2	AT5G52640.1	AT5G09590.1	heat shock protein 81-1; Molecular chaperone involved in R gene-mediated disease resistance. Required for full RPS2-mediated resistance through interaction with RAR1. Possesses probably ATPase activity	mitochondrial HSO70 2; In cooperation with other chaperones, Hsp70s stabilize preexistent proteins against aggregation and mediate the folding of newly translated polypeptides in the cytosol as well as within organelles. These chaperones participate in all these processes through their ability to recognize nonnative conformations of other proteins. They bind extended peptide segments with a net h…	0.986
HSP90.1	ROF1	AT5G52640.1	AT3G25230.2	heat shock protein 81-1; Molecular chaperone involved in R gene-mediated disease resistance. Required for full RPS2-mediated resistance through interaction with RAR1. Possesses probably ATPase activity	rotamase FKBP 1; PPIases accelerate the folding of proteins. It catalyzes the cis-trans isomerization of proline imidic peptide bonds in oligopeptides (By similarity). Co-chaperone that positively modulates thermotolerance by interacting with HSP90.1 and increasing the HSFA2-mediated accumulation of chaperones of the small-HSPs family	0.999
HSP90.1	ROF2	AT5G52640.1	AT5G48570.1	heat shock protein 81-1; Molecular chaperone involved in R gene-mediated disease resistance. Required for full RPS2-mediated resistance through interaction with RAR1. Possesses probably ATPase activity	peptidylprolyl isomerase; PPIases accelerate the folding of proteins. It catalyzes the cis-trans isomerization of proline imidic peptide bonds in oligopeptides. Co-chaperone that negatively modulates thermotolerance by interacting with FKBP62 and decreasing the HSFA2-mediated accumulation of chaperones of the small-HSPs family. Plays a positive role in tolerance to intracellular acid stress by ma…	0.995
Hsp70-15	HSP60	AT1G79920.1	AT3G23990.1	Heat shock protein 70; In cooperation with other chaperones, Hsp70s stabilize preexistent proteins against aggregation and mediate the folding of newly translated polypeptides in the cytosol as well as within organelles. These chaperones participate in all these processes through their ability to recognize nonnative conformations of other proteins. They bind extended peptide segments with a net h…	chaperonin CPN60; Implicated in mitochondrial protein import and macromolecular assembly. May facilitate the correct folding of imported proteins. May also prevent misfolding and promote the refolding and proper assembly of unfolded polypeptides generated under stress conditions in the mitochondrial matrix	0.981
Hsp70-15	HSP81-2	AT1G79920.1	AT5G56030.2	Heat shock protein 70; In cooperation with other chaperones, Hsp70s stabilize preexistent proteins against aggregation and mediate the folding of newly translated polypeptides in the cytosol as well as within organelles. These chaperones participate in all these processes through their ability to recognize nonnative conformations of other proteins. They bind extended peptide segments with a net h…	heat shock protein 81-2; Molecular chaperone involved in RPM1-mediated resistance. Component of the RPM1/RAR1/SGT1 complex. May stabilize RPM1 and protect it from SGT1-mediated degradation. Associates with RAR1 which may function as co-chaperone. Possesses ATPase activity	0.968
Hsp70-15	HSP90.1	AT1G79920.1	AT5G52640.1	Heat shock protein 70; In cooperation with other chaperones, Hsp70s stabilize preexistent proteins against aggregation and mediate the folding of newly translated polypeptides in the cytosol as well as within organelles. These chaperones participate in all these processes through their ability to recognize nonnative conformations of other proteins. They bind extended peptide segments with a net h…	heat shock protein 81-1; Molecular chaperone involved in R gene-mediated disease resistance. Required for full RPS2-mediated resistance through interaction with RAR1. Possesses probably ATPase activity	0.937
Hsp70-15	Hsp81.4	AT1G79920.1	AT5G56000.1	Heat shock protein 70; In cooperation with other chaperones, Hsp70s stabilize preexistent proteins against aggregation and mediate the folding of newly translated polypeptides in the cytosol as well as within organelles. These chaperones participate in all these processes through their ability to recognize nonnative conformations of other proteins. They bind extended peptide segments with a net h…	HEAT SHOCK PROTEIN 81.4; Molecular chaperone. Due to its association with certain proteins such as hormone receptors and some classes of kinases, it is implicated in signal transduction and development. Has ATPase activity (By similarity)	0.98
Hsp70-15	Hsp89.1	AT1G79920.1	AT3G07770.1	Heat shock protein 70; In cooperation with other chaperones, Hsp70s stabilize preexistent proteins against aggregation and mediate the folding of newly translated polypeptides in the cytosol as well as within organelles. These chaperones participate in all these processes through their ability to recognize nonnative conformations of other proteins. They bind extended peptide segments with a net h…	HEAT SHOCK PROTEIN 89.1	0.945
Hsp70-15	MTHSC70-2	AT1G79920.1	AT5G09590.1	Heat shock protein 70; In cooperation with other chaperones, Hsp70s stabilize preexistent proteins against aggregation and mediate the folding of newly translated polypeptides in the cytosol as well as within organelles. These chaperones participate in all these processes through their ability to recognize nonnative conformations of other proteins. They bind extended peptide segments with a net h…	mitochondrial HSO70 2; In cooperation with other chaperones, Hsp70s stabilize preexistent proteins against aggregation and mediate the folding of newly translated polypeptides in the cytosol as well as within organelles. These chaperones participate in all these processes through their ability to recognize nonnative conformations of other proteins. They bind extended peptide segments with a net h…	0.969
Hsp70-15	ROF1	AT1G79920.1	AT3G25230.2	Heat shock protein 70; In cooperation with other chaperones, Hsp70s stabilize preexistent proteins against aggregation and mediate the folding of newly translated polypeptides in the cytosol as well as within organelles. These chaperones participate in all these processes through their ability to recognize nonnative conformations of other proteins. They bind extended peptide segments with a net h…	rotamase FKBP 1; PPIases accelerate the folding of proteins. It catalyzes the cis-trans isomerization of proline imidic peptide bonds in oligopeptides (By similarity). Co-chaperone that positively modulates thermotolerance by interacting with HSP90.1 and increasing the HSFA2-mediated accumulation of chaperones of the small-HSPs family	0.91
Hsp81.4	HSP60	AT5G56000.1	AT3G23990.1	HEAT SHOCK PROTEIN 81.4; Molecular chaperone. Due to its association with certain proteins such as hormone receptors and some classes of kinases, it is implicated in signal transduction and development. Has ATPase activity (By similarity)	chaperonin CPN60; Implicated in mitochondrial protein import and macromolecular assembly. May facilitate the correct folding of imported proteins. May also prevent misfolding and promote the refolding and proper assembly of unfolded polypeptides generated under stress conditions in the mitochondrial matrix	0.965
Hsp81.4	HSP81-2	AT5G56000.1	AT5G56030.2	HEAT SHOCK PROTEIN 81.4; Molecular chaperone. Due to its association with certain proteins such as hormone receptors and some classes of kinases, it is implicated in signal transduction and development. Has ATPase activity (By similarity)	heat shock protein 81-2; Molecular chaperone involved in RPM1-mediated resistance. Component of the RPM1/RAR1/SGT1 complex. May stabilize RPM1 and protect it from SGT1-mediated degradation. Associates with RAR1 which may function as co-chaperone. Possesses ATPase activity	0.944
Hsp81.4	Hsp70-15	AT5G56000.1	AT1G79920.1	HEAT SHOCK PROTEIN 81.4; Molecular chaperone. Due to its association with certain proteins such as hormone receptors and some classes of kinases, it is implicated in signal transduction and development. Has ATPase activity (By similarity)	Heat shock protein 70; In cooperation with other chaperones, Hsp70s stabilize preexistent proteins against aggregation and mediate the folding of newly translated polypeptides in the cytosol as well as within organelles. These chaperones participate in all these processes through their ability to recognize nonnative conformations of other proteins. They bind extended peptide segments with a net h…	0.98
Hsp81.4	MTHSC70-2	AT5G56000.1	AT5G09590.1	HEAT SHOCK PROTEIN 81.4; Molecular chaperone. Due to its association with certain proteins such as hormone receptors and some classes of kinases, it is implicated in signal transduction and development. Has ATPase activity (By similarity)	mitochondrial HSO70 2; In cooperation with other chaperones, Hsp70s stabilize preexistent proteins against aggregation and mediate the folding of newly translated polypeptides in the cytosol as well as within organelles. These chaperones participate in all these processes through their ability to recognize nonnative conformations of other proteins. They bind extended peptide segments with a net h…	0.964
Hsp81.4	ROF1	AT5G56000.1	AT3G25230.2	HEAT SHOCK PROTEIN 81.4; Molecular chaperone. Due to its association with certain proteins such as hormone receptors and some classes of kinases, it is implicated in signal transduction and development. Has ATPase activity (By similarity)	rotamase FKBP 1; PPIases accelerate the folding of proteins. It catalyzes the cis-trans isomerization of proline imidic peptide bonds in oligopeptides (By similarity). Co-chaperone that positively modulates thermotolerance by interacting with HSP90.1 and increasing the HSFA2-mediated accumulation of chaperones of the small-HSPs family	0.939
Hsp89.1	HSP60	AT3G07770.1	AT3G23990.1	HEAT SHOCK PROTEIN 89.1	chaperonin CPN60; Implicated in mitochondrial protein import and macromolecular assembly. May facilitate the correct folding of imported proteins. May also prevent misfolding and promote the refolding and proper assembly of unfolded polypeptides generated under stress conditions in the mitochondrial matrix	0.992
Hsp89.1	Hsp70-15	AT3G07770.1	AT1G79920.1	HEAT SHOCK PROTEIN 89.1	Heat shock protein 70; In cooperation with other chaperones, Hsp70s stabilize preexistent proteins against aggregation and mediate the folding of newly translated polypeptides in the cytosol as well as within organelles. These chaperones participate in all these processes through their ability to recognize nonnative conformations of other proteins. They bind extended peptide segments with a net h…	0.945
Hsp89.1	MTHSC70-2	AT3G07770.1	AT5G09590.1	HEAT SHOCK PROTEIN 89.1	mitochondrial HSO70 2; In cooperation with other chaperones, Hsp70s stabilize preexistent proteins against aggregation and mediate the folding of newly translated polypeptides in the cytosol as well as within organelles. These chaperones participate in all these processes through their ability to recognize nonnative conformations of other proteins. They bind extended peptide segments with a net h…	0.987
Hsp89.1	ROF1	AT3G07770.1	AT3G25230.2	HEAT SHOCK PROTEIN 89.1	rotamase FKBP 1; PPIases accelerate the folding of proteins. It catalyzes the cis-trans isomerization of proline imidic peptide bonds in oligopeptides (By similarity). Co-chaperone that positively modulates thermotolerance by interacting with HSP90.1 and increasing the HSFA2-mediated accumulation of chaperones of the small-HSPs family	0.953
MTHSC70-2	HSP60	AT5G09590.1	AT3G23990.1	mitochondrial HSO70 2; In cooperation with other chaperones, Hsp70s stabilize preexistent proteins against aggregation and mediate the folding of newly translated polypeptides in the cytosol as well as within organelles. These chaperones participate in all these processes through their ability to recognize nonnative conformations of other proteins. They bind extended peptide segments with a net h…	chaperonin CPN60; Implicated in mitochondrial protein import and macromolecular assembly. May facilitate the correct folding of imported proteins. May also prevent misfolding and promote the refolding and proper assembly of unfolded polypeptides generated under stress conditions in the mitochondrial matrix	0.998
MTHSC70-2	HSP81-2	AT5G09590.1	AT5G56030.2	mitochondrial HSO70 2; In cooperation with other chaperones, Hsp70s stabilize preexistent proteins against aggregation and mediate the folding of newly translated polypeptides in the cytosol as well as within organelles. These chaperones participate in all these processes through their ability to recognize nonnative conformations of other proteins. They bind extended peptide segments with a net h…	heat shock protein 81-2; Molecular chaperone involved in RPM1-mediated resistance. Component of the RPM1/RAR1/SGT1 complex. May stabilize RPM1 and protect it from SGT1-mediated degradation. Associates with RAR1 which may function as co-chaperone. Possesses ATPase activity	0.984
MTHSC70-2	HSP90.1	AT5G09590.1	AT5G52640.1	mitochondrial HSO70 2; In cooperation with other chaperones, Hsp70s stabilize preexistent proteins against aggregation and mediate the folding of newly translated polypeptides in the cytosol as well as within organelles. These chaperones participate in all these processes through their ability to recognize nonnative conformations of other proteins. They bind extended peptide segments with a net h…	heat shock protein 81-1; Molecular chaperone involved in R gene-mediated disease resistance. Required for full RPS2-mediated resistance through interaction with RAR1. Possesses probably ATPase activity	0.986
MTHSC70-2	Hsp70-15	AT5G09590.1	AT1G79920.1	mitochondrial HSO70 2; In cooperation with other chaperones, Hsp70s stabilize preexistent proteins against aggregation and mediate the folding of newly translated polypeptides in the cytosol as well as within organelles. These chaperones participate in all these processes through their ability to recognize nonnative conformations of other proteins. They bind extended peptide segments with a net h…	Heat shock protein 70; In cooperation with other chaperones, Hsp70s stabilize preexistent proteins against aggregation and mediate the folding of newly translated polypeptides in the cytosol as well as within organelles. These chaperones participate in all these processes through their ability to recognize nonnative conformations of other proteins. They bind extended peptide segments with a net h…	0.969
MTHSC70-2	Hsp81.4	AT5G09590.1	AT5G56000.1	mitochondrial HSO70 2; In cooperation with other chaperones, Hsp70s stabilize preexistent proteins against aggregation and mediate the folding of newly translated polypeptides in the cytosol as well as within organelles. These chaperones participate in all these processes through their ability to recognize nonnative conformations of other proteins. They bind extended peptide segments with a net h…	HEAT SHOCK PROTEIN 81.4; Molecular chaperone. Due to its association with certain proteins such as hormone receptors and some classes of kinases, it is implicated in signal transduction and development. Has ATPase activity (By similarity)	0.964
MTHSC70-2	Hsp89.1	AT5G09590.1	AT3G07770.1	mitochondrial HSO70 2; In cooperation with other chaperones, Hsp70s stabilize preexistent proteins against aggregation and mediate the folding of newly translated polypeptides in the cytosol as well as within organelles. These chaperones participate in all these processes through their ability to recognize nonnative conformations of other proteins. They bind extended peptide segments with a net h…	HEAT SHOCK PROTEIN 89.1	0.987
MTHSC70-2	ROF1	AT5G09590.1	AT3G25230.2	mitochondrial HSO70 2; In cooperation with other chaperones, Hsp70s stabilize preexistent proteins against aggregation and mediate the folding of newly translated polypeptides in the cytosol as well as within organelles. These chaperones participate in all these processes through their ability to recognize nonnative conformations of other proteins. They bind extended peptide segments with a net h…	rotamase FKBP 1; PPIases accelerate the folding of proteins. It catalyzes the cis-trans isomerization of proline imidic peptide bonds in oligopeptides (By similarity). Co-chaperone that positively modulates thermotolerance by interacting with HSP90.1 and increasing the HSFA2-mediated accumulation of chaperones of the small-HSPs family	0.928
